# Supplementary material for: Recircumscription and taxonomic revision of Siderasis, with comments on the systematics of subtribe Dichorisandrinae (Commelinaceae)
Source: PhytoKeys. 2017 Jul 13;(83):1–41. doi: 10.3897/phytokeys.83.13490 (PMC5624180; doi:10.3897/phytokeys.83.13490)
Supplement: XML Treatment for Siderasis [file phytokeys.83.13490-treatment1.xml]

<!DOCTYPE tp:taxon-treatment
  PUBLIC "-//TaxonX//DTD Taxonomic Treatment Publishing DTD v0 20100105//EN" "tax-treatment-NSO.dtd">
<tp:taxon-treatment xmlns:tp="http://www.plazi.org/taxpub"><tp:treatment-meta><kwd-group><label>Taxon classification</label><kwd><named-content xmlns:xlink="http://www.w3.org/1999/xlink" content-type="kingdom">Plantae</named-content></kwd><kwd><named-content xmlns:xlink="http://www.w3.org/1999/xlink" content-type="order">Commelinales</named-content></kwd><kwd><named-content xmlns:xlink="http://www.w3.org/1999/xlink" content-type="family">Commelinaceae</named-content></kwd></kwd-group><mixed-citation publication-type="journal"><person-group><name><surname>Pellegrini</surname><given-names>Marco O. O.</given-names></name><name><surname>Faden</surname><given-names>Robert B.</given-names></name></person-group><article-title>Recircumscription and taxonomic revision of <italic><tp:taxon-name><tp:taxon-name-part taxon-name-part-type="genus" reg="Siderasis">Siderasis</tp:taxon-name-part></tp:taxon-name></italic>, with comments on the systematics of subtribe <tp:taxon-name><tp:taxon-name-part taxon-name-part-type="subtribe">Dichorisandrinae</tp:taxon-name-part></tp:taxon-name> (<tp:taxon-name><tp:taxon-name-part taxon-name-part-type="family">Commelinaceae</tp:taxon-name-part></tp:taxon-name>)</article-title><source>PhytoKeys</source><day>13</day><month>7</month><year>2017</year><volume>2017</volume><issue>83</issue><fpage>1</fpage><lpage>41</lpage><pub-id pub-id-type="doi">10.3897/phytokeys.83.13490</pub-id></mixed-citation></tp:treatment-meta><tp:nomenclature><tp:taxon-name>
              <tp:taxon-name-part taxon-name-part-type="genus" reg="Siderasis">Siderasis</tp:taxon-name-part>
            </tp:taxon-name><tp:taxon-authority>Raf., Fl. Tellur. 3: 67. 1837, emend. M.Pell. &amp; Faden</tp:taxon-authority><tp:nomenclature-citation-list><tp:nomenclature-citation><tp:taxon-name>
                  <tp:taxon-name-part taxon-name-part-type="genus" reg="Pyrrheima">Pyrrheima</tp:taxon-name-part>
                </tp:taxon-name><comment>Hassk., Flora 52: 366. 1869, nom. illeg. Type species (designated here). <tp:taxon-name><tp:taxon-name-part taxon-name-part-type="genus" reg="Pyrrheima">P.</tp:taxon-name-part> <tp:taxon-name-part taxon-name-part-type="species" reg="loddigesii">loddigesii</tp:taxon-name-part></tp:taxon-name> Hassk., nom. illeg. [≡ <tp:taxon-name><tp:taxon-name-part taxon-name-part-type="genus" reg="Siderasis">S.</tp:taxon-name-part> <tp:taxon-name-part taxon-name-part-type="species" reg="fuscata">fuscata</tp:taxon-name-part></tp:taxon-name> (Lodd.) H.E.Moore].</comment></tp:nomenclature-citation></tp:nomenclature-citation-list></tp:nomenclature><tp:treatment-sec sec-type="Type species"><title>Type species.</title><p>
            <italic><tp:taxon-name><tp:taxon-name-part taxon-name-part-type="genus" reg="Siderasis">Siderasis</tp:taxon-name-part> <tp:taxon-name-part taxon-name-part-type="species" reg="acaulis">acaulis</tp:taxon-name-part></tp:taxon-name></italic> Raf. [≡ <italic><tp:taxon-name><tp:taxon-name-part taxon-name-part-type="genus" reg="Siderasis">S.</tp:taxon-name-part> <tp:taxon-name-part taxon-name-part-type="species" reg="fuscata">fuscata</tp:taxon-name-part></tp:taxon-name></italic> (Lodd.) H.E.Moore].</p></tp:treatment-sec><tp:treatment-sec sec-type="description" id="SECID0EKMAE"><title>Description.</title><p>
              <bold><italic>Herbs or vines</italic></bold>, perennial, with a definite base, terrestrial or rupicolous. <bold><italic>Roots</italic></bold> thin, fibrous, sometimes forming terminal, small, fusiform to oblongoid tubers. <bold><italic>Rhizomes</italic></bold> present or not, if present short, shallowly to deeply buried in the ground, rarely only covered by leaf litter. <bold><italic>Subterraneous stems</italic></bold> present or not, when present buried deep in the soil, unbranched, produced directly from the short rhizome; internodes moderately elongate to elongate. <bold><italic>Aerial stems</italic></bold> with determinate or indeterminate growth, elongated or short to inconspicuous, densely branched or unbranched, when densely branched primary shoot determinate or not, when present secondary shoots determinate; internodes inconspicuous to weakly elongate, or elongate; flagelliform-shoots (ramets) present or not, if present produced after the fertile period, forming a new rosette at the apex, axillary, unbranched, internodes elongate. <bold><italic>Leaves</italic></bold> spirally-alternate or distichously-alternate, congested at the apex of the stems forming a rosette or evenly distributed along the secondary branches, sessile to subpetiolate or petiolate, sheathing at the base, ptyxis involute; blades membranous to chartaceous or succulent, base symmetric or slightly to completely asymmetric, margins slightly revolute to flat, apex curved or straight. <bold><italic>Synflorescence</italic></bold> composed of a solitary main florescence or with 1–7 coflorescences. <bold><italic>Main florescence (inflorescence)</italic></bold> a thyrse, terminal or apparently so, rarely axillary, a many-branched, pedunculate thyrse, with alternate cincinni or reduced to a solitary pedunculate cincinnus; basal bract sessile or amplexicaulous or sheathing; cincinni bracts sessile or amplexicaulous; cincinni pedunculate, 1–many-flowered; bracteoles present or not. <bold><italic>Flowers</italic></bold> bisexual or staminate, actinomorphic or zygomorphic, chasmogamous, flat, pedicellate or sessile; pedicels erect during pre-anthesis and anthesis, erect or deflexed post-anthesis, generally elongating in fruit; sepals 3, unequal, free, membranous or fleshy, persistent and accrescent in fruit, the uppermost external, broader than the others, sometimes also shorter than the others; petals 3, deliquescent, free, margins entire to irregularly lacerated, glabrous, rarely ciliated with non-moniliform hairs, apex entire to irregularly lacerated, subequal, the lowermost either broader or longer than the others; stamens 6, equal or unequal, straight or curved upwards, filaments free, glabrous, straight or sigmoid, anthers dorsifixed, extrorsely rimose, anther sacs semicircular, divergent, pollen white, connectives expanded, quadrangular to rectangular; ovary sessile, globose to broadly oblongoid to ellipsoid in outline, trigonous with obtuse to round angles in cross-section, densely hirsute or lanate or velutine, 3-locular, locules equal, 3–6-ovulate, ovules hemianatropous, biseriate to partially uniseriate; style terminal, straight or curved upwards; stigma annular-truncate or annular-capitate, marginally papillate leaving the stylar canal evident, papillae unicellular. <bold><italic>Capsules</italic></bold> loculicidal, thick-walled, 3-valved, globose or subglobose to broadly ellipsoid to broadly oblongoid to oblongoid <!--PageBreak-->in outline, trigonous with obtuse to round angles in cross-section, smooth to sparsely reticulate, apiculate due to persistent style base. <bold><italic>Seeds</italic></bold> (1–)3–6 per locule, arillate, obconic to ellipsoid, dorsiventrally compressed, ventrally slightly flattened or with a mild ridge, testa foveolate or rugose; hilum C-shaped, in a shallow depression; embryotega semidorsal or semilateral, relatively inconspicuous, without a prominent apicule; aril cream-colored to hyaline, slightly to completely translucent, thick or inconspicuous.</p></tp:treatment-sec><tp:treatment-sec sec-type="etymology" id="SECID0EQOAE"><title>Etymology.</title><p>
              <italic><tp:taxon-name><tp:taxon-name-part taxon-name-part-type="genus" reg="Siderasis">Siderasis</tp:taxon-name-part></tp:taxon-name></italic> was named in allusion to the peculiar red to bright-red hairs that cover almost the entire plant, but especially the leaves. However, only <italic><tp:taxon-name><tp:taxon-name-part taxon-name-part-type="genus" reg="Siderasis">S.</tp:taxon-name-part> <tp:taxon-name-part taxon-name-part-type="species" reg="fuscata">fuscata</tp:taxon-name-part></tp:taxon-name></italic> possesses the aforementioned hairs, and all of the remaining species possess leaf blades covered by hyaline to light brown, rarely rusty hairs.</p></tp:treatment-sec><tp:treatment-sec sec-type="habitat" id="SECID0EIPAE"><title>Habitat, distribution and ecology.</title><p>
              <italic><tp:taxon-name><tp:taxon-name-part taxon-name-part-type="genus" reg="Siderasis">Siderasis</tp:taxon-name-part></tp:taxon-name></italic> is endemic to the Atlantic Forest domain in coastal Brazil, occurring in the states of Bahia, Espírito Santo, and Rio de Janeiro (Fig. <xref ref-type="fig" rid="F2">2</xref>). More specifically, <italic><tp:taxon-name><tp:taxon-name-part taxon-name-part-type="genus" reg="Siderasis">Siderasis</tp:taxon-name-part></tp:taxon-name></italic> is restricted to the Central Corridor of the Atlantic Forest, growing in remnants of semideciduous forests associated with inselbergs, between 90–1350 m above sea level. The genus is composed exclusively by microendemic species distributed in very small and fragmented subpopulations, susceptible to deforestation and illegal collection of specimens for ornamental purposes.</p></tp:treatment-sec><tp:treatment-sec sec-type="Biogeography" id="SECID0EAQAE"><title>Biogeography.</title><p>Since most phylogenies for <tp:taxon-name><tp:taxon-name-part taxon-name-part-type="family">Commelinaceae</tp:taxon-name-part></tp:taxon-name> corroborate the paraphyly of <tp:taxon-name><tp:taxon-name-part taxon-name-part-type="subtribe">Dichorisandrinae</tp:taxon-name-part></tp:taxon-name> (<xref ref-type="bibr" rid="B11">Evans et al. 2000</xref>, <xref ref-type="bibr" rid="B12">2003</xref>; <xref ref-type="bibr" rid="B21">Hardy 2001</xref>; <xref ref-type="bibr" rid="B42">Wade et al. 2006</xref>; <xref ref-type="bibr" rid="B45">Zuiderveen et al. 2011</xref>; <xref ref-type="bibr" rid="B24">Hertweck and Pires 2014</xref>; Pellegrini et al., in prep.), we can hypothesize on the independent diversification of these lineages from a biogeographical point of view. The clade composed by <italic><tp:taxon-name><tp:taxon-name-part taxon-name-part-type="genus" reg="Cochliostema">Cochliostema</tp:taxon-name-part></tp:taxon-name></italic>, <italic><tp:taxon-name><tp:taxon-name-part taxon-name-part-type="genus" reg="Geogenanthus">Geogenanthus</tp:taxon-name-part></tp:taxon-name></italic>, and <italic><tp:taxon-name><tp:taxon-name-part taxon-name-part-type="genus" reg="Plowmanianthus">Plowmanianthus</tp:taxon-name-part></tp:taxon-name></italic> is consistently recovered as the second lineage to diverge in tribe <tp:taxon-name><tp:taxon-name-part taxon-name-part-type="tribe">Tradescantieae</tp:taxon-name-part></tp:taxon-name>, following the diversion of subtribe <tp:taxon-name><tp:taxon-name-part taxon-name-part-type="subtribe">Streptoliriinae</tp:taxon-name-part></tp:taxon-name> (<xref ref-type="bibr" rid="B12">Evans et al. 2003</xref>; <xref ref-type="bibr" rid="B42">Wade et al. 2006</xref>; <xref ref-type="bibr" rid="B45">Zuiderveen et al. 2011</xref>; <xref ref-type="bibr" rid="B24">Hertweck and Pires 2014</xref>; Pellegrini et al., in prep.). The ancestor of this lineage probably originated in the Amazon Basin, and posteriorly diversified in the Guyana Shield, northern Andes, and Central America reaching Costa Rica (<xref ref-type="bibr" rid="B21">Hardy 2001</xref>; <xref ref-type="bibr" rid="B22">Hardy and Faden 2004</xref>). On the other hand, the clade composed by <italic><tp:taxon-name><tp:taxon-name-part taxon-name-part-type="genus" reg="Dichorisandra">Dichorisandra</tp:taxon-name-part></tp:taxon-name></italic> and <italic><tp:taxon-name><tp:taxon-name-part taxon-name-part-type="genus" reg="Siderasis">Siderasis</tp:taxon-name-part></tp:taxon-name></italic> is recovered as the third lineage to diverge in <tp:taxon-name><tp:taxon-name-part taxon-name-part-type="tribe">Tradescantieae</tp:taxon-name-part></tp:taxon-name> (<xref ref-type="bibr" rid="B12">Evans et al. 2003</xref>; <xref ref-type="bibr" rid="B42">Wade et al. 2006</xref>; <xref ref-type="bibr" rid="B45">Zuiderveen et al. 2011</xref>; <xref ref-type="bibr" rid="B24">Hertweck and Pires 2014</xref>; Pellegrini et al., in prep.). The ancestor of this clade probably originated and diversified in the Atlantic Forest domain, since it is the center of diversity of both genera. Subsequently, the ancestors of various <italic><tp:taxon-name><tp:taxon-name-part taxon-name-part-type="genus" reg="Dichorisandra">Dichorisandra</tp:taxon-name-part></tp:taxon-name></italic> lineages might have dispersed, more than once, diversifying in the Amazon Basin through gallery forests in the Cerrado domain.</p></tp:treatment-sec><tp:treatment-sec sec-type="Growth form and leaf morphology" id="SECID0EJUAE"><title>Growth form and leaf morphology.</title><p>
              <italic><tp:taxon-name><tp:taxon-name-part taxon-name-part-type="genus" reg="Siderasis">Siderasis</tp:taxon-name-part></tp:taxon-name></italic> possesses two clearly differentiated growth patterns: (1) rosette herbs, generally with very short internodes, and spirally-alternate, symmetrical leaves (Fig. <xref ref-type="fig" rid="F3">3A–B</xref>); (2) climbing vines, with elongated internodes, and distichously-alternate, asymmetrical leaves (Fig. <xref ref-type="fig" rid="F3">3C–D</xref>). The rosette habit has hitherto been the only one recognized in the genus. <xref ref-type="bibr" rid="B16">Faden (1998)</xref> mentioned the existence of a climbing species in the genus, but due to the synoptic nature of that publication, no further remarks were made on the subject. The climbing habit is relatively uncommon in the family, but found in the closely related <italic><tp:taxon-name><tp:taxon-name-part taxon-name-part-type="genus" reg="Dichorisandra">Dichorisandra</tp:taxon-name-part></tp:taxon-name></italic>. However, in <italic><tp:taxon-name><tp:taxon-name-part taxon-name-part-type="genus" reg="Dichorisandra">Dichorisandra</tp:taxon-name-part></tp:taxon-name></italic> the plants tend to lean on nearby trees and shrubs, later producing <!--PageBreak-->pendant branches, or even growing completely intertwined with more robust shrubs (Fig. <xref ref-type="fig" rid="F3">3E–F</xref>). In <italic><tp:taxon-name><tp:taxon-name-part taxon-name-part-type="genus" reg="Siderasis">Siderasis</tp:taxon-name-part></tp:taxon-name></italic>, the primary branch grows at the base of a tree (Fig. <xref ref-type="fig" rid="F3">3C</xref>), posteriorly spirally ascending around the trunk, and finally producing the flowering secondary branches (Fig. <xref ref-type="fig" rid="F3">3D</xref>). In the remaining genera of <tp:taxon-name><tp:taxon-name-part taxon-name-part-type="subtribe">Dichorisandrinae</tp:taxon-name-part></tp:taxon-name>, growth form is stable, with almost no variation within each genus. In <italic><tp:taxon-name><tp:taxon-name-part taxon-name-part-type="genus" reg="Cochliostema">Cochliostema</tp:taxon-name-part></tp:taxon-name></italic>, the plants tend to be tank-forming rosette herbs, but creeping individuals are also known in <!--PageBreak--><!--PageBreak--><italic><tp:taxon-name><tp:taxon-name-part taxon-name-part-type="genus" reg="Cochliostema">C.</tp:taxon-name-part> <tp:taxon-name-part taxon-name-part-type="species" reg="velutinum">velutinum</tp:taxon-name-part></tp:taxon-name></italic> Read (<xref ref-type="bibr" rid="B21">Hardy 2001</xref>). In <italic><tp:taxon-name><tp:taxon-name-part taxon-name-part-type="genus" reg="Geogenanthus">Geogenanthus</tp:taxon-name-part></tp:taxon-name></italic>, the plants always possess a dracaenoid habit, with leaves congested at the apex (<xref ref-type="bibr" rid="B21">Hardy 2001</xref>). In <italic><tp:taxon-name><tp:taxon-name-part taxon-name-part-type="genus" reg="Plowmanianthus">Plowmanianthus</tp:taxon-name-part></tp:taxon-name></italic>, the plants are always rosette herbs with very short stems (<xref ref-type="bibr" rid="B22">Hardy and Faden 2004</xref>).</p><p>Considerable variation in leaf morphology occurs in <italic><tp:taxon-name><tp:taxon-name-part taxon-name-part-type="genus" reg="Siderasis">Siderasis</tp:taxon-name-part></tp:taxon-name></italic>, with leaves ranging from: (1) sessile to subpetiolate (Fig. <xref ref-type="fig" rid="F3">3B–D</xref>); (2) truly petiolate, as in <italic><tp:taxon-name><tp:taxon-name-part taxon-name-part-type="genus" reg="Siderasis">S.</tp:taxon-name-part> <tp:taxon-name-part taxon-name-part-type="species" reg="fuscata">fuscata</tp:taxon-name-part></tp:taxon-name></italic> (Fig. <xref ref-type="fig" rid="F3">3A</xref>, <xref ref-type="fig" rid="F8">8C</xref>). Truly petiolate leaves are extremely rare in <tp:taxon-name><tp:taxon-name-part taxon-name-part-type="family">Commelinaceae</tp:taxon-name-part></tp:taxon-name>, being recorded only in a handful of species restricted to the peculiar-looking subtribe <tp:taxon-name><tp:taxon-name-part taxon-name-part-type="subtribe">Streptoliriinae</tp:taxon-name-part></tp:taxon-name>, mostly comprised of vining plants (Pellegrini and Faden, pers. observ.). Phyllotaxy in <italic><tp:taxon-name><tp:taxon-name-part taxon-name-part-type="genus" reg="Siderasis">Siderasis</tp:taxon-name-part></tp:taxon-name></italic> can range from distichous to spirally-alternate, the arrangement being correlated to symmetry of the leaf blades.</p></tp:treatment-sec><tp:treatment-sec sec-type="Inflorescence morphology" id="SECID0ESZAE"><title>Inflorescence morphology.</title><p>In all <italic><tp:taxon-name><tp:taxon-name-part taxon-name-part-type="genus" reg="Dichorisandra">Dichorisandra</tp:taxon-name-part></tp:taxon-name></italic> and two species of <italic><tp:taxon-name><tp:taxon-name-part taxon-name-part-type="genus" reg="Siderasis">Siderasis</tp:taxon-name-part></tp:taxon-name></italic> (i.e. <italic><tp:taxon-name><tp:taxon-name-part taxon-name-part-type="genus" reg="Siderasis">S.</tp:taxon-name-part> <tp:taxon-name-part taxon-name-part-type="species" reg="spectabilis">spectabilis</tp:taxon-name-part></tp:taxon-name></italic> and <italic><tp:taxon-name><tp:taxon-name-part taxon-name-part-type="genus" reg="Siderasis">S.</tp:taxon-name-part> <tp:taxon-name-part taxon-name-part-type="species" reg="zorzanellii">zorzanellii</tp:taxon-name-part></tp:taxon-name></italic>), the main florescence is a many-branched, pedunculate, terminal or axillary thyrse with alternate cincinni, each cincinnus being multi-flowered. In the remaining species of <italic><tp:taxon-name><tp:taxon-name-part taxon-name-part-type="genus" reg="Siderasis">Siderasis</tp:taxon-name-part></tp:taxon-name></italic> (i.e. <italic><tp:taxon-name><tp:taxon-name-part taxon-name-part-type="genus" reg="Siderasis">S.</tp:taxon-name-part> <tp:taxon-name-part taxon-name-part-type="species" reg="albofasciata">albofasciata</tp:taxon-name-part></tp:taxon-name></italic>, <italic><tp:taxon-name><tp:taxon-name-part taxon-name-part-type="genus" reg="Siderasis">S.</tp:taxon-name-part> <tp:taxon-name-part taxon-name-part-type="species" reg="almeidae">almeidae</tp:taxon-name-part></tp:taxon-name></italic>, <italic><tp:taxon-name><tp:taxon-name-part taxon-name-part-type="genus" reg="Siderasis">S.</tp:taxon-name-part> <tp:taxon-name-part taxon-name-part-type="species" reg="fuscata">fuscata</tp:taxon-name-part></tp:taxon-name></italic> and <italic><tp:taxon-name><tp:taxon-name-part taxon-name-part-type="genus" reg="Siderasis">S.</tp:taxon-name-part> <tp:taxon-name-part taxon-name-part-type="species" reg="medusoides">medusoides</tp:taxon-name-part></tp:taxon-name></italic>), the main florescence is composed of a thyrse reduced to a solitary cincinnus, as described in <xref ref-type="bibr" rid="B32">Pellegrini (2017</xref>; Fig. <xref ref-type="fig" rid="F4">4A</xref>). These reduced thyrsi are arranged into a synflorescence that may contain up to seven coflorescences. The center of the mature <italic><tp:taxon-name><tp:taxon-name-part taxon-name-part-type="genus" reg="Siderasis">Siderasis</tp:taxon-name-part></tp:taxon-name></italic> rosette may contain several terminal or apparently terminal synflorescences. In <italic><tp:taxon-name><tp:taxon-name-part taxon-name-part-type="genus" reg="Dichorisandra">Dichorisandra</tp:taxon-name-part></tp:taxon-name></italic> and the two climbing species of <italic><tp:taxon-name><tp:taxon-name-part taxon-name-part-type="genus" reg="Siderasis">Siderasis</tp:taxon-name-part></tp:taxon-name></italic>, the main axis of the inflorescence is usually well developed, thus producing a typical looking thyrse (Fig. <xref ref-type="fig" rid="F4">4B</xref>). Nevertheless, the inflorescences may also be extremely reduced in some species (i.e. <italic><tp:taxon-name><tp:taxon-name-part taxon-name-part-type="genus" reg="Dichorisandra">D.</tp:taxon-name-part> <tp:taxon-name-part taxon-name-part-type="species" reg="acaulis">acaulis</tp:taxon-name-part></tp:taxon-name></italic> group), due to the shortening of the inflorescence’s internodes (<xref ref-type="bibr" rid="B33">Pellegrini and Almeida 2016</xref>). The cincinni are also very short (i.e. sessile to subsessile), being enclosed by the leaf sheaths and not obvious at first glance (<xref ref-type="bibr" rid="B33">Pellegrini and Almeida 2016</xref>). The flowers are peculiarly long-pedicellate, giving the impression that all flowers emerge directly from the apex of the stems (<xref ref-type="bibr" rid="B33">Pellegrini and Almeida 2016</xref>; Fig. <xref ref-type="fig" rid="F4">4C</xref>). Despite the extreme reduction and superficial similarity, this inflorescence pattern differs from the one found in the rosette species of <italic><tp:taxon-name><tp:taxon-name-part taxon-name-part-type="genus" reg="Siderasis">Siderasis</tp:taxon-name-part></tp:taxon-name></italic>, since it still is a many-branched thyrse. In <italic><tp:taxon-name><tp:taxon-name-part taxon-name-part-type="genus" reg="Plowmanianthus">Plowmanianthus</tp:taxon-name-part></tp:taxon-name></italic> the main florescence is also reduced to a solitary cincinnus. Nonetheless, coflorescences only develop after the main florescence has failed to develop or set fruit, and the cincinni from the primary and secondary thyrsi are morphologically distinct (<xref ref-type="bibr" rid="B22">Hardy and Faden 2004</xref>). In <italic><tp:taxon-name><tp:taxon-name-part taxon-name-part-type="genus" reg="Geogenanthus">Geogenanthus</tp:taxon-name-part></tp:taxon-name></italic> the inflorescences are always born at the base of the plant, near the ground. Aside from that, the main florescence is a pedunculate, fascicle-like thyrse, with (1–)2–4–several alternate cincinni (<xref ref-type="bibr" rid="B21">Hardy 2001</xref>). Finally, in <italic><tp:taxon-name><tp:taxon-name-part taxon-name-part-type="genus" reg="Cochliostema">Cochliostema</tp:taxon-name-part></tp:taxon-name></italic> the main florescence is a many-branched, pedunculate, axillary thyrse, with alternate to verticillate cincinni, each cincinnus being multi-flowered and subtended by showy and cucullate spathaceous bracts (<xref ref-type="bibr" rid="B20">Hardy and Stevenson 2000</xref>; <xref ref-type="bibr" rid="B21">Hardy 2001</xref>).</p></tp:treatment-sec><tp:treatment-sec sec-type="Floral symmetry" id="SECID0EBAAG"><title>Floral symmetry.</title><p>Two distinct floral patterns can be observed in different species of <italic><tp:taxon-name><tp:taxon-name-part taxon-name-part-type="genus" reg="Siderasis">Siderasis</tp:taxon-name-part></tp:taxon-name></italic>: (1) flowers are always bisexual, actinomorphic, having 6 equal stamens arranged cyclically around the ovary, with straight filaments (Fig. <xref ref-type="fig" rid="F1">1A–B</xref>); (2) flowers bisexual or staminate, zygomorphic, having 6 unequal stamens curved upwards, with sigmoid filaments (Fig. <xref ref-type="fig" rid="F1">1C</xref>). Furthermore, in the zygomorphic staminate flowers, the lower antepetalous stamen is longer, and is arranged and curved in the same way as the <!--PageBreak-->style in bisexual flowers. The first flower morph is very similar to that found in the <italic><tp:taxon-name><tp:taxon-name-part taxon-name-part-type="genus" reg="Dichorisandra">D.</tp:taxon-name-part> <tp:taxon-name-part taxon-name-part-type="species" reg="acaulis">acaulis</tp:taxon-name-part></tp:taxon-name></italic> group (<xref ref-type="bibr" rid="B33">Pellegrini and Almeida 2016</xref>; Fig. <xref ref-type="fig" rid="F1">1D</xref>), while the second is equivalent to that of the <italic><tp:taxon-name><tp:taxon-name-part taxon-name-part-type="genus" reg="Dichorisandra">D.</tp:taxon-name-part> <tp:taxon-name-part taxon-name-part-type="species" reg="hexandra">hexandra</tp:taxon-name-part></tp:taxon-name></italic> and <italic><tp:taxon-name><tp:taxon-name-part taxon-name-part-type="genus" reg="Dichorisandra">D.</tp:taxon-name-part> <tp:taxon-name-part taxon-name-part-type="species" reg="incurva">incurva</tp:taxon-name-part></tp:taxon-name></italic> groups (Fig. <xref ref-type="fig" rid="F1">1E, I</xref>). In <italic><tp:taxon-name><tp:taxon-name-part taxon-name-part-type="genus" reg="Dichorisandra">Dichorisandra</tp:taxon-name-part></tp:taxon-name></italic>, flower symmetry is generally influenced by the positioning of the stamens, rather than by the relationship of stamens and staminodes. Actinomorphic flowers can be found not only in the <italic><tp:taxon-name><tp:taxon-name-part taxon-name-part-type="genus" reg="Dichorisandra">D.</tp:taxon-name-part> <tp:taxon-name-part taxon-name-part-type="species" reg="acaulis">acaulis</tp:taxon-name-part></tp:taxon-name></italic> group (Fig. <xref ref-type="fig" rid="F1">1D</xref>), but also in a group of still-undescribed species from the Guyana Shield (Faden and Pellegrini, pers. observ.). In all remaining species groups in <italic><tp:taxon-name><tp:taxon-name-part taxon-name-part-type="genus" reg="Dichorisandra">Dichorisandra</tp:taxon-name-part></tp:taxon-name></italic>, the flowers are clearly zygomorphic, either due to the number of stamens, their size and/or position. In the <italic><tp:taxon-name><tp:taxon-name-part taxon-name-part-type="genus" reg="Dichorisandra">D.</tp:taxon-name-part> <tp:taxon-name-part taxon-name-part-type="species" reg="thyrsiflora">thyrsiflora</tp:taxon-name-part></tp:taxon-name></italic> group, the androecium is generally composed of six fertile stamens, four of them curved towards the center of the flower, and the two lower lateral ones curved towards their opposing sides (Fig. <xref ref-type="fig" rid="F1">1F</xref>). An exception can be noticed in <italic>D. paranaënsis</italic> D.Maia et al. (Fig. <xref ref-type="fig" rid="F1">1G</xref>) and <italic><tp:taxon-name><tp:taxon-name-part taxon-name-part-type="genus" reg="Dichorisandra">D.</tp:taxon-name-part> <tp:taxon-name-part taxon-name-part-type="species" reg="nana">nana</tp:taxon-name-part></tp:taxon-name></italic> Aona &amp; M.C.E.Amaral (Fig. <xref ref-type="fig" rid="F1">1H</xref>). In <italic>D. paranaënsis</italic> the stamens are curved upwards, varying from five fertile stamens with a staminode (present or not) to six fertile stamens, and introrsely rimose anthers. On the other hand, in <italic><tp:taxon-name><tp:taxon-name-part taxon-name-part-type="genus" reg="Dichorisandra">D.</tp:taxon-name-part> <tp:taxon-name-part taxon-name-part-type="species" reg="nana">nana</tp:taxon-name-part></tp:taxon-name></italic> the six fertile stamens are curved <!--PageBreak-->upwards, and possess poricidal anthers. In the <italic><tp:taxon-name><tp:taxon-name-part taxon-name-part-type="genus" reg="Dichorisandra">D.</tp:taxon-name-part> <tp:taxon-name-part taxon-name-part-type="species" reg="incurva">incurva</tp:taxon-name-part></tp:taxon-name></italic> (Fig. <xref ref-type="fig" rid="F1">1I</xref>), <italic><tp:taxon-name><tp:taxon-name-part taxon-name-part-type="genus" reg="Dichorisandra">D.</tp:taxon-name-part> <tp:taxon-name-part taxon-name-part-type="species" reg="penduliflora">penduliflora</tp:taxon-name-part></tp:taxon-name></italic> (Fig. <xref ref-type="fig" rid="F1">1J</xref>), <italic><tp:taxon-name><tp:taxon-name-part taxon-name-part-type="genus" reg="Dichorisandra">D.</tp:taxon-name-part> <tp:taxon-name-part taxon-name-part-type="species" reg="leucophthalmos">leucophthalmos</tp:taxon-name-part></tp:taxon-name></italic> (Fig. <xref ref-type="fig" rid="F1">1K</xref>), and <italic><tp:taxon-name><tp:taxon-name-part taxon-name-part-type="genus" reg="Dichorisandra">D.</tp:taxon-name-part> <tp:taxon-name-part taxon-name-part-type="species" reg="radicalis">radicalis</tp:taxon-name-part></tp:taxon-name></italic> groups (Fig. <xref ref-type="fig" rid="F1">1L</xref>), the androecium is composed of five stamens (generally with an upper staminode; notice the filiform staminode in Fig. <xref ref-type="fig" rid="F1">1L</xref>), rarely six fertile stamens, curved upwards, and with introrsely rimose anthers. In the <italic><tp:taxon-name><tp:taxon-name-part taxon-name-part-type="genus" reg="Dichorisandra">D.</tp:taxon-name-part> <tp:taxon-name-part taxon-name-part-type="species" reg="incurva">incurva</tp:taxon-name-part></tp:taxon-name></italic> and <italic><tp:taxon-name><tp:taxon-name-part taxon-name-part-type="genus" reg="Dichorisandra">D.</tp:taxon-name-part> <tp:taxon-name-part taxon-name-part-type="species" reg="leucophthalmos">leucophthalmos</tp:taxon-name-part></tp:taxon-name></italic> groups, the anthers are always yellow (Figs <xref ref-type="fig" rid="F1">1I, K</xref>), while in the <italic><tp:taxon-name><tp:taxon-name-part taxon-name-part-type="genus" reg="Dichorisandra">D.</tp:taxon-name-part> <tp:taxon-name-part taxon-name-part-type="species" reg="penduliflora">penduliflora</tp:taxon-name-part></tp:taxon-name></italic> and <italic><tp:taxon-name><tp:taxon-name-part taxon-name-part-type="genus" reg="Dichorisandra">D.</tp:taxon-name-part> <tp:taxon-name-part taxon-name-part-type="species" reg="radicalis">radicalis</tp:taxon-name-part></tp:taxon-name></italic> groups, the anthers are white, generally with the anther sacs partially to totally colored in blue, pink or purple (Figs <xref ref-type="fig" rid="F1">1J, L</xref>). The remaining genera of <tp:taxon-name><tp:taxon-name-part taxon-name-part-type="subtribe">Dichorisandrinae</tp:taxon-name-part></tp:taxon-name> possess strongly zygomorphic flowers, especially due to the position and/or number of stamens: (1) 5–6 dimorphic, free and fertile stamens in <italic><tp:taxon-name><tp:taxon-name-part taxon-name-part-type="genus" reg="Geogenanthus">Geogenanthus</tp:taxon-name-part></tp:taxon-name></italic> (<xref ref-type="bibr" rid="B21">Hardy 2001</xref>; Fig. <xref ref-type="fig" rid="F1">1N</xref>); (2) 3 stamens in the upper side of the flower, fused in a hood-like structure, and 3 lower staminodes (the middle one microscopic) in <italic><tp:taxon-name><tp:taxon-name-part taxon-name-part-type="genus" reg="Cochliostema">Cochliostema</tp:taxon-name-part></tp:taxon-name></italic> (<xref ref-type="bibr" rid="B21">Hardy 2001</xref>; Fig. <xref ref-type="fig" rid="F1">1M</xref>); (3) and 3 free to partially fused stamens in the upper side of the flower, and 3 lower staminodes (generally all of them microscopic) in <italic><tp:taxon-name><tp:taxon-name-part taxon-name-part-type="genus" reg="Plowmanianthus">Plowmanianthus</tp:taxon-name-part></tp:taxon-name></italic> (<xref ref-type="bibr" rid="B22">Hardy and Faden 2004</xref>; Fig. <xref ref-type="fig" rid="F1">1O</xref>).</p><fig id="F1" position="float" orientation="portrait"><label>Figure 1.</label><caption><p>Floral morphology of subtribe <tp:taxon-name><tp:taxon-name-part taxon-name-part-type="subtribe">Dichorisandrinae</tp:taxon-name-part></tp:taxon-name> <italic>s.l.</italic> <bold>A–C</bold> <italic><tp:taxon-name><tp:taxon-name-part taxon-name-part-type="genus" reg="Siderasis">Siderasis</tp:taxon-name-part></tp:taxon-name></italic> Raf. emend M.Pell. &amp; Faden: <bold>A</bold> <italic><tp:taxon-name><tp:taxon-name-part taxon-name-part-type="genus" reg="Siderasis">S.</tp:taxon-name-part> <tp:taxon-name-part taxon-name-part-type="species" reg="fuscata">fuscata</tp:taxon-name-part></tp:taxon-name></italic> (Lodd.) H.E.Moore <bold>B</bold> <italic><tp:taxon-name><tp:taxon-name-part taxon-name-part-type="genus" reg="Siderasis">S.</tp:taxon-name-part> <tp:taxon-name-part taxon-name-part-type="species" reg="albofasciata">albofasciata</tp:taxon-name-part></tp:taxon-name></italic> M.Pell. <bold>C</bold> <italic><tp:taxon-name><tp:taxon-name-part taxon-name-part-type="genus" reg="Siderasis">S.</tp:taxon-name-part> <tp:taxon-name-part taxon-name-part-type="species" reg="zorzanellii">zorzanellii</tp:taxon-name-part></tp:taxon-name></italic> M.Pell. &amp; Faden. <bold>D–L</bold> <italic><tp:taxon-name><tp:taxon-name-part taxon-name-part-type="genus" reg="Dichorisandra">Dichorisandra</tp:taxon-name-part></tp:taxon-name></italic> J.C.Mikan: <bold>D</bold> <italic><tp:taxon-name><tp:taxon-name-part taxon-name-part-type="genus" reg="Dichorisandra">D.</tp:taxon-name-part> <tp:taxon-name-part taxon-name-part-type="species" reg="acaulis">acaulis</tp:taxon-name-part></tp:taxon-name></italic> Cogn. <bold>E</bold> <italic><tp:taxon-name><tp:taxon-name-part taxon-name-part-type="genus" reg="Dichorisandra">D.</tp:taxon-name-part> <tp:taxon-name-part taxon-name-part-type="species" reg="hexandra">hexandra</tp:taxon-name-part></tp:taxon-name></italic> (Aubl.) C.B.Clarke <bold>F</bold> <italic><tp:taxon-name><tp:taxon-name-part taxon-name-part-type="genus" reg="Dichorisandra">D.</tp:taxon-name-part> <tp:taxon-name-part taxon-name-part-type="species" reg="thyrsiflora">thyrsiflora</tp:taxon-name-part></tp:taxon-name></italic> J.C.Mikan <bold>G</bold> <italic>D. paranaënsis</italic> D.Maia et al. <bold>H</bold> <italic><tp:taxon-name><tp:taxon-name-part taxon-name-part-type="genus" reg="Dichorisandra">D.</tp:taxon-name-part> <tp:taxon-name-part taxon-name-part-type="species" reg="nana">nana</tp:taxon-name-part></tp:taxon-name></italic> Aona &amp; M.C.E.Amaral <bold>I</bold> <italic><tp:taxon-name><tp:taxon-name-part taxon-name-part-type="genus" reg="Dichorisandra">D.</tp:taxon-name-part> <tp:taxon-name-part taxon-name-part-type="species" reg="incurva">incurva</tp:taxon-name-part></tp:taxon-name></italic> Mart. <bold>J</bold> <italic><tp:taxon-name><tp:taxon-name-part taxon-name-part-type="genus" reg="Dichorisandra">D.</tp:taxon-name-part> <tp:taxon-name-part taxon-name-part-type="species" reg="penduliflora">penduliflora</tp:taxon-name-part></tp:taxon-name></italic> Kunth <bold>K</bold> <italic><tp:taxon-name><tp:taxon-name-part taxon-name-part-type="genus" reg="Dichorisandra">D.</tp:taxon-name-part> <tp:taxon-name-part taxon-name-part-type="species" reg="sagittata">sagittata</tp:taxon-name-part></tp:taxon-name></italic> Aona &amp; M.C.E.Amaral <bold>L</bold> <italic><tp:taxon-name><tp:taxon-name-part taxon-name-part-type="genus" reg="Dichorisandra">D.</tp:taxon-name-part> <tp:taxon-name-part taxon-name-part-type="species" reg="radicalis">radicalis</tp:taxon-name-part></tp:taxon-name></italic> Nees &amp; Mart. <bold>M</bold> <italic><tp:taxon-name><tp:taxon-name-part taxon-name-part-type="genus" reg="Cochliostema">Cochliostema</tp:taxon-name-part> <tp:taxon-name-part taxon-name-part-type="species" reg="odoratissimum">odoratissimum</tp:taxon-name-part></tp:taxon-name></italic> Lem. <bold>N</bold> <italic><tp:taxon-name><tp:taxon-name-part taxon-name-part-type="genus" reg="Geogenanthus">Geogenanthus</tp:taxon-name-part> <tp:taxon-name-part taxon-name-part-type="species" reg="rhizanthus">rhizanthus</tp:taxon-name-part></tp:taxon-name></italic> (Ule) G.Brückn. <bold>O</bold> <italic><tp:taxon-name><tp:taxon-name-part taxon-name-part-type="genus" reg="Plowmanianthus">Plowmanianthus</tp:taxon-name-part> <tp:taxon-name-part taxon-name-part-type="species" reg="panamensis">panamensis</tp:taxon-name-part></tp:taxon-name></italic> Faden &amp; C.R.Hardy. Photographs <bold>A–B, D–G, J</bold> by M.O.O. Pellegrini, <bold>C</bold> by J.P.F. Zorzanelli, <bold>H</bold> by V. Bittrich, <bold>I</bold> by G.H. Shimizu, <bold>K</bold> by J.L. Costa-Lima, <bold>L</bold> by M.A.N. Coelho, <bold>M</bold> by R. Moran, <bold>N</bold> by D. Scherberich, and <bold>O</bold> by C.R. Hardy.</p></caption><graphic xmlns:xlink="http://www.w3.org/1999/xlink" xlink:href="phytokeys-83-001-g001.jpg" position="float" orientation="portrait" xlink:type="simple" id="oo_144842.jpg"/></fig></tp:treatment-sec><tp:treatment-sec sec-type="Androecium and gynoecium morphology" id="SECID0E2JAG"><title>Androecium and gynoecium morphology.</title><p>The anthers in <italic><tp:taxon-name><tp:taxon-name-part taxon-name-part-type="genus" reg="Siderasis">Siderasis</tp:taxon-name-part></tp:taxon-name></italic> are dorsifixed, with extrorsely rimose dehiscence, two times wider than long, three to four times shorter than the filaments, with semicircular, divergent anthers sacs, and expanded connectives (Fig. <xref ref-type="fig" rid="F1">1A–C</xref>). In <italic><tp:taxon-name><tp:taxon-name-part taxon-name-part-type="genus" reg="Dichorisandra">Dichorisandra</tp:taxon-name-part></tp:taxon-name></italic> the anthers are basifixed, with poricidal or introrsely rimose (but functionally poricidal) dehiscence, three to four times longer than wide, and three to four times longer than the filaments, rarely equal to the filaments, with elongate, parallel anther sacs, and inconspicuous connectives (<xref ref-type="bibr" rid="B1">Aona 2008</xref>; Figs <xref ref-type="fig" rid="F1">1D–L</xref>). In <italic><tp:taxon-name><tp:taxon-name-part taxon-name-part-type="genus" reg="Cochliostema">Cochliostema</tp:taxon-name-part></tp:taxon-name></italic>, <italic><tp:taxon-name><tp:taxon-name-part taxon-name-part-type="genus" reg="Geogenanthus">Geogenanthus</tp:taxon-name-part></tp:taxon-name></italic> and <italic><tp:taxon-name><tp:taxon-name-part taxon-name-part-type="genus" reg="Plowmanianthus">Plowmanianthus</tp:taxon-name-part></tp:taxon-name></italic> the anthers vary from dorsifixed to basifixed, with extrorsely rimose dehiscence, as wide as long to two times shorter than the filaments, with semicircular to spirally-coiled, appressed anther sacs, and inconspicuous connectives (<xref ref-type="bibr" rid="B20">Hardy and Stevenson 2000</xref>; <xref ref-type="bibr" rid="B21">Hardy 2001</xref>; <xref ref-type="bibr" rid="B22">Hardy and Faden 2004</xref>; Figs <xref ref-type="fig" rid="F1">1M–O</xref>).</p><p>The gynoecium is fairly homogeneous in <tp:taxon-name><tp:taxon-name-part taxon-name-part-type="subtribe">Dichorisandrinae</tp:taxon-name-part></tp:taxon-name> <italic>s.l.</italic>, with all genera having sessile, 3-locular ovaries, with all locules fertile, ovules hemianatropous, biseriate to partially uniseriate, style terminal, straight or bent at the apex, stigma annular-truncate to annular-capitate, peripherally ciliate with moniliform hairs (i.e. <italic><tp:taxon-name><tp:taxon-name-part taxon-name-part-type="genus" reg="Cochliostema">Cochliostema</tp:taxon-name-part></tp:taxon-name></italic> and <italic><tp:taxon-name><tp:taxon-name-part taxon-name-part-type="genus" reg="Plowmanianthus">Plowmanianthus</tp:taxon-name-part></tp:taxon-name></italic>) or not (i.e. <italic><tp:taxon-name><tp:taxon-name-part taxon-name-part-type="genus" reg="Dichorisandra">Dichorisandra</tp:taxon-name-part></tp:taxon-name></italic>, <italic><tp:taxon-name><tp:taxon-name-part taxon-name-part-type="genus" reg="Geogenanthus">Geogenanthus</tp:taxon-name-part></tp:taxon-name></italic> and <italic><tp:taxon-name><tp:taxon-name-part taxon-name-part-type="genus" reg="Siderasis">Siderasis</tp:taxon-name-part></tp:taxon-name></italic>). In <italic><tp:taxon-name><tp:taxon-name-part taxon-name-part-type="genus" reg="Siderasis">Siderasis</tp:taxon-name-part></tp:taxon-name></italic>, the stigmatic papillae are unicellular, and restricted to the margins of the stigma, leaving the stylar canal evident (<xref ref-type="bibr" rid="B30">Owens and Kimmins 1981</xref>). On the other hand, in <italic><tp:taxon-name><tp:taxon-name-part taxon-name-part-type="genus" reg="Dichorisandra">Dichorisandra</tp:taxon-name-part></tp:taxon-name></italic>, the stigmatic papillae are multicellular, and evenly distributed on the stigma, completely concealing the stylar canal (<xref ref-type="bibr" rid="B30">Owens and Kimmins 1981</xref>).</p></tp:treatment-sec><tp:treatment-sec sec-type="Fruit and seed morphology" id="SECID0ECOAG"><title>Fruit and seed morphology.</title><p>The capsules of <italic><tp:taxon-name><tp:taxon-name-part taxon-name-part-type="genus" reg="Dichorisandra">Dichorisandra</tp:taxon-name-part></tp:taxon-name></italic> and <italic><tp:taxon-name><tp:taxon-name-part taxon-name-part-type="genus" reg="Siderasis">Siderasis</tp:taxon-name-part></tp:taxon-name></italic> can be differentiated from capsules of other <tp:taxon-name><tp:taxon-name-part taxon-name-part-type="family">Commelinaceae</tp:taxon-name-part></tp:taxon-name> by their thick and tough walls. In <tp:taxon-name><tp:taxon-name-part taxon-name-part-type="family">Commelinaceae</tp:taxon-name-part></tp:taxon-name> the fruits are commonly (1–)2–3-locular, thin walled, septicidal capsules (<xref ref-type="bibr" rid="B16">Faden 1998</xref>). <italic><tp:taxon-name><tp:taxon-name-part taxon-name-part-type="genus" reg="Dichorisandra">Dichorisandra</tp:taxon-name-part></tp:taxon-name></italic> and <italic><tp:taxon-name><tp:taxon-name-part taxon-name-part-type="genus" reg="Siderasis">Siderasis</tp:taxon-name-part></tp:taxon-name></italic> possess 3-locular, 3-valvar capsules, and arillate seeds. The aril in <italic><tp:taxon-name><tp:taxon-name-part taxon-name-part-type="genus" reg="Dichorisandra">Dichorisandra</tp:taxon-name-part></tp:taxon-name></italic> is generally opaque (rarely hyaline), usually thick (rarely inconspicuous), and colored from white to grayish or bright orange (rarely colorless) (Fig. <xref ref-type="fig" rid="F5">5A–B</xref>). Whereas the aril in <italic><tp:taxon-name><tp:taxon-name-part taxon-name-part-type="genus" reg="Siderasis">Siderasis</tp:taxon-name-part></tp:taxon-name></italic> can be hyaline to slightly hyaline, inconspicuous or thick, and cream-colored to colorless (Fig. <xref ref-type="fig" rid="F5">5C–D</xref>). <!--PageBreak-->The seeds in both genera are very similar in gross morphology, varying in shape from obconic to ellipsoid to quadrangular; in ornamentation from foveolate to scrobiculate to rugose, with a semilateral to semidorsal embryotega, and with a C-shaped hilum. In <italic><tp:taxon-name><tp:taxon-name-part taxon-name-part-type="genus" reg="Cochliostema">Cochliostema</tp:taxon-name-part></tp:taxon-name></italic>, <italic><tp:taxon-name><tp:taxon-name-part taxon-name-part-type="genus" reg="Geogenanthus">Geogenanthus</tp:taxon-name-part></tp:taxon-name></italic> and <italic><tp:taxon-name><tp:taxon-name-part taxon-name-part-type="genus" reg="Plowmanianthus">Plowmanianthus</tp:taxon-name-part></tp:taxon-name></italic> the capsules are thin-walled, 3-locular, 3-valvar, and with exarillate seeds. In <italic><tp:taxon-name><tp:taxon-name-part taxon-name-part-type="genus" reg="Cochliostema">Cochliostema</tp:taxon-name-part></tp:taxon-name></italic> the capsules are narrowly cylindrical, and the seeds vary from subcylindrical to narrowly oblongoid, with a smooth testa that becomes sticky when hydrated, semidorsal embryotega, and a linear hilum with curved edges. In <italic><tp:taxon-name><tp:taxon-name-part taxon-name-part-type="genus" reg="Geogenanthus">Geogenanthus</tp:taxon-name-part></tp:taxon-name></italic> and <italic><tp:taxon-name><tp:taxon-name-part taxon-name-part-type="genus" reg="Plowmanianthus">Plowmanianthus</tp:taxon-name-part></tp:taxon-name></italic> the capsules are fusiform to ellipsoid, the seeds range from reniform to ellipsoid, with rugose to foveolate, farinose testa, lateral embryotega, and a C-shaped hilum (<xref ref-type="bibr" rid="B21">Hardy 2001</xref>; <xref ref-type="bibr" rid="B22">Hardy and Faden 2004</xref>).</p><p>In <italic><tp:taxon-name><tp:taxon-name-part taxon-name-part-type="genus" reg="Dichorisandra">Dichorisandra</tp:taxon-name-part></tp:taxon-name></italic> and <italic><tp:taxon-name><tp:taxon-name-part taxon-name-part-type="genus" reg="Siderasis">Siderasis</tp:taxon-name-part></tp:taxon-name></italic> capsule and seed morphology differences may have great taxonomic potential. In <italic><tp:taxon-name><tp:taxon-name-part taxon-name-part-type="genus" reg="Dichorisandra">Dichorisandra</tp:taxon-name-part></tp:taxon-name></italic>, many of the aforementioned species groups display characteristic capsule and seed morphology, as exemplified in the <italic><tp:taxon-name><tp:taxon-name-part taxon-name-part-type="genus" reg="Dichorisandra">D.</tp:taxon-name-part> <tp:taxon-name-part taxon-name-part-type="species" reg="acaulis">acaulis</tp:taxon-name-part></tp:taxon-name></italic> group by <xref ref-type="bibr" rid="B33">Pellegrini and Almeida (2016)</xref>. In the <italic><tp:taxon-name><tp:taxon-name-part taxon-name-part-type="genus" reg="Dichorisandra">D.</tp:taxon-name-part> <tp:taxon-name-part taxon-name-part-type="species" reg="thyrsiflora">thyrsiflora</tp:taxon-name-part></tp:taxon-name></italic> group, capsule morphology can easily differentiate most known species, based on shape, coloration, texture and pubescence (Pellegrini, pers. observ.). In <italic><tp:taxon-name><tp:taxon-name-part taxon-name-part-type="genus" reg="Siderasis">Siderasis</tp:taxon-name-part></tp:taxon-name></italic>, capsule morphology shows a similar potential, with the fruits of <italic><tp:taxon-name><tp:taxon-name-part taxon-name-part-type="genus" reg="Siderasis">S.</tp:taxon-name-part> <tp:taxon-name-part taxon-name-part-type="species" reg="zorzanellii">zorzanellii</tp:taxon-name-part></tp:taxon-name></italic> being completely deviant in shape, texture and pubescence from the remaining species. Unfortunately, since the fruits of <italic><tp:taxon-name><tp:taxon-name-part taxon-name-part-type="genus" reg="Siderasis">S.</tp:taxon-name-part> <tp:taxon-name-part taxon-name-part-type="species" reg="spectabilis">spectabilis</tp:taxon-name-part></tp:taxon-name></italic> are still unknown, it is impossible to know if this change in capsule morphology is correlated to the change in habit from rosette to vining herbs. <italic><tp:taxon-name><tp:taxon-name-part taxon-name-part-type="genus" reg="Siderasis">Siderasis</tp:taxon-name-part> <tp:taxon-name-part taxon-name-part-type="species" reg="fuscata">fuscata</tp:taxon-name-part></tp:taxon-name></italic> possesses unique seed morphology, being the only known species with an inconspicuous and hyaline aril, testa light gray to gray, and foveolate. Field expeditions focused on collecting fruit and seed samples of all species of <italic><tp:taxon-name><tp:taxon-name-part taxon-name-part-type="genus" reg="Siderasis">Siderasis</tp:taxon-name-part></tp:taxon-name></italic> could be of great taxonomic value. It is possible that most, if not all, presently accepted species could be differentiated based exclusively on fruit and seed morphology.</p></tp:treatment-sec><tp:treatment-sec sec-type="Reproductive biology" id="SECID0E3UAG"><title>Reproductive biology.</title><p>Little is known regarding the floral biology of subtribe <tp:taxon-name><tp:taxon-name-part taxon-name-part-type="subtribe">Dichorisandrinae</tp:taxon-name-part></tp:taxon-name>, although this subtribe possesses the greatest range in inflorescence architecture and floral patterns in the family. In <italic><tp:taxon-name><tp:taxon-name-part taxon-name-part-type="genus" reg="Siderasis">Siderasis</tp:taxon-name-part></tp:taxon-name></italic> the anthers are always extrorsely rimose, but apart from the floral specialization (i.e. zygomorphic, bisexual <!--PageBreak-->or staminate flowers, and unequal and sigmoid stamens) in the two climbing species and the petals with margins ciliated with non-moniliform hairs, a character unique in the family, in <italic><tp:taxon-name><tp:taxon-name-part taxon-name-part-type="genus" reg="Siderasis">S.</tp:taxon-name-part> <tp:taxon-name-part taxon-name-part-type="species" reg="spectabilis">spectabilis</tp:taxon-name-part></tp:taxon-name></italic>, the flowers are relatively unspecialized. <italic><tp:taxon-name><tp:taxon-name-part taxon-name-part-type="genus" reg="Dichorisandra">Dichorisandra</tp:taxon-name-part></tp:taxon-name></italic> possesses a wide variation in flower morphology and androecium arrangement. Its flowers can range from actinomorphic to zygomorphic, the stamens can vary from (5–)6, sometimes with the upper stamen reduced to a staminode in some species. The filaments can be either straight, slightly sigmoid or slightly twisted depending on their position in the flower, while the anthers can be introrsely rimose and functionally poricidal or truly poricidal (<xref ref-type="bibr" rid="B1">Aona 2008</xref>; Fig. <xref ref-type="fig" rid="F1">1D–L</xref>). On the other hand, in <italic><tp:taxon-name><tp:taxon-name-part taxon-name-part-type="genus" reg="Cochliostema">Cochliostema</tp:taxon-name-part></tp:taxon-name></italic>, <italic><tp:taxon-name><tp:taxon-name-part taxon-name-part-type="genus" reg="Geogenanthus">Geogenanthus</tp:taxon-name-part></tp:taxon-name></italic> and <italic><tp:taxon-name><tp:taxon-name-part taxon-name-part-type="genus" reg="Plowmanianthus">Plowmanianthus</tp:taxon-name-part></tp:taxon-name></italic>, the flowers are highly specialized, being zygomorphic (in all genera), scented (in <italic><tp:taxon-name><tp:taxon-name-part taxon-name-part-type="genus" reg="Cochliostema">Cochliostema</tp:taxon-name-part></tp:taxon-name></italic>), with a high frequency of cleistogamous flowers (in <italic><tp:taxon-name><tp:taxon-name-part taxon-name-part-type="genus" reg="Plowmanianthus">Plowmanianthus</tp:taxon-name-part></tp:taxon-name></italic>), petals and stigma fringed with moniliform hairs (fringed petals in all genera, stigma fringed exclusively in <italic><tp:taxon-name><tp:taxon-name-part taxon-name-part-type="genus" reg="Cochliostema">Cochliostema</tp:taxon-name-part></tp:taxon-name></italic> and <italic><tp:taxon-name><tp:taxon-name-part taxon-name-part-type="genus" reg="Plowmanianthus">Plowmanianthus</tp:taxon-name-part></tp:taxon-name></italic>), filaments bearded with moniliform hairs (in all genera), functionally poricidal androecium (in <italic><tp:taxon-name><tp:taxon-name-part taxon-name-part-type="genus" reg="Cochliostema">Cochliostema</tp:taxon-name-part></tp:taxon-name></italic>, due to the hood-like structure enclosing the anthers), and curved to spirally-coiled anthers (in all genera) (<xref ref-type="bibr" rid="B20">Hardy and Stevenson 2000</xref>; <xref ref-type="bibr" rid="B21">Hardy 2001</xref>; <xref ref-type="bibr" rid="B22">Hardy and Faden 2004</xref>; Fig. <xref ref-type="fig" rid="F1">1M–O</xref>). Only three species of <italic><tp:taxon-name><tp:taxon-name-part taxon-name-part-type="genus" reg="Dichorisandra">Dichorisandra</tp:taxon-name-part></tp:taxon-name></italic> have had their reproductive biology investigated, presenting typical buzz-pollination, performed by bumblebees (<tp:taxon-name><tp:taxon-name-part taxon-name-part-type="family">Apidae</tp:taxon-name-part></tp:taxon-name>) and/or sweatbees (<tp:taxon-name><tp:taxon-name-part taxon-name-part-type="family">Halictidae</tp:taxon-name-part></tp:taxon-name>) (<italic><tp:taxon-name><tp:taxon-name-part taxon-name-part-type="genus" reg="Dichorisandra">D.</tp:taxon-name-part> <tp:taxon-name-part taxon-name-part-type="species" reg="thyrsiflora">thyrsiflora</tp:taxon-name-part></tp:taxon-name></italic>, <xref ref-type="bibr" rid="B7">Boaventura and Matthes 1987</xref>; <italic><tp:taxon-name><tp:taxon-name-part taxon-name-part-type="genus" reg="Dichorisandra">D.</tp:taxon-name-part> <tp:taxon-name-part taxon-name-part-type="species" reg="hexandra">hexandra</tp:taxon-name-part></tp:taxon-name></italic> and <italic><tp:taxon-name><tp:taxon-name-part taxon-name-part-type="genus" reg="Dichorisandra">D.</tp:taxon-name-part> <tp:taxon-name-part taxon-name-part-type="species" reg="incurva">incurva</tp:taxon-name-part></tp:taxon-name></italic>, <xref ref-type="bibr" rid="B37">Sigrist and Sazima 2015</xref>). Information regarding flower visitation in <italic><tp:taxon-name><tp:taxon-name-part taxon-name-part-type="genus" reg="Cochliostema">Cochliostema</tp:taxon-name-part></tp:taxon-name></italic>, <italic><tp:taxon-name><tp:taxon-name-part taxon-name-part-type="genus" reg="Geogenanthus">Geogenanthus</tp:taxon-name-part></tp:taxon-name></italic>, and <italic><tp:taxon-name><tp:taxon-name-part taxon-name-part-type="genus" reg="Plowmanianthus">Plowmanianthus</tp:taxon-name-part></tp:taxon-name></italic> is completely lacking from the available literature. During our field studies and while observing the <italic><tp:taxon-name><tp:taxon-name-part taxon-name-part-type="genus" reg="Siderasis">Siderasis</tp:taxon-name-part></tp:taxon-name></italic> specimens grown at the greenhouse of Jardim Botânico do Rio de Janeiro, the first author has observed flowers of <italic><tp:taxon-name><tp:taxon-name-part taxon-name-part-type="genus" reg="Siderasis">S.</tp:taxon-name-part> <tp:taxon-name-part taxon-name-part-type="species" reg="albofasciata">albofasciata</tp:taxon-name-part></tp:taxon-name></italic>, <italic><tp:taxon-name><tp:taxon-name-part taxon-name-part-type="genus" reg="Siderasis">S.</tp:taxon-name-part> <tp:taxon-name-part taxon-name-part-type="species" reg="almeidae">almeidae</tp:taxon-name-part></tp:taxon-name></italic>, and <italic><tp:taxon-name><tp:taxon-name-part taxon-name-part-type="genus" reg="Siderasis">S.</tp:taxon-name-part> <tp:taxon-name-part taxon-name-part-type="species" reg="fuscata">fuscata</tp:taxon-name-part></tp:taxon-name></italic> being visited by stingless honey bees (<tp:taxon-name><tp:taxon-name-part taxon-name-part-type="family">Apidae</tp:taxon-name-part></tp:taxon-name>, tribe <tp:taxon-name><tp:taxon-name-part taxon-name-part-type="tribe">Meliponini</tp:taxon-name-part></tp:taxon-name>). <italic><tp:taxon-name><tp:taxon-name-part taxon-name-part-type="genus" reg="Siderasis">Siderasis</tp:taxon-name-part> <tp:taxon-name-part taxon-name-part-type="species" reg="medusoides">medusoides</tp:taxon-name-part></tp:taxon-name></italic> was not seen in the field, but high-resolution photographs sent by one of the collectors clearly show several small ants walking around the flowers and cincinni (Fig. <xref ref-type="fig" rid="F9">9C</xref>). The bees might either represent pollen robbers or potential pollinators, but the presence of the ants is hard to explain, since nectaries are unknown for <tp:taxon-name><tp:taxon-name-part taxon-name-part-type="family">Commelinaceae</tp:taxon-name-part></tp:taxon-name> (<xref ref-type="bibr" rid="B15">Faden 1992</xref>, <xref ref-type="bibr" rid="B16">1998</xref>). Further studies on the reproductive biology of <italic><tp:taxon-name><tp:taxon-name-part taxon-name-part-type="genus" reg="Siderasis">Siderasis</tp:taxon-name-part></tp:taxon-name></italic> are clearly needed.</p><p>Aside from the peculiar floral diversity, <tp:taxon-name><tp:taxon-name-part taxon-name-part-type="subtribe">Dichorisandrinae</tp:taxon-name-part></tp:taxon-name> <italic>s.l.</italic> has two genera (out of five) and the majority of species in the family with arillate seeds (<xref ref-type="bibr" rid="B32">Pellegrini 2017</xref>). Nonetheless, no study has ever focused on vector-mediated (i.e. zoo-choric) seed dispersal in the family. In <italic><tp:taxon-name><tp:taxon-name-part taxon-name-part-type="genus" reg="Dichorisandra">Dichorisandra</tp:taxon-name-part></tp:taxon-name></italic>, the seeds in the <italic><tp:taxon-name><tp:taxon-name-part taxon-name-part-type="genus" reg="Dichorisandra">D.</tp:taxon-name-part> <tp:taxon-name-part taxon-name-part-type="species" reg="hexandra">hexandra</tp:taxon-name-part></tp:taxon-name></italic> group are most certainly dispersed by birds (<xref ref-type="bibr" rid="B15">Faden 1992</xref>), due to the plants vining habit (Fig. <xref ref-type="fig" rid="F3">3E</xref>), which help in displaying the seeds, covered by an orange to bright orange, thick and opaque aril (Fig. <xref ref-type="fig" rid="F5">5B</xref>). The seeds in the <italic><tp:taxon-name><tp:taxon-name-part taxon-name-part-type="genus" reg="Dichorisandra">D.</tp:taxon-name-part> <tp:taxon-name-part taxon-name-part-type="species" reg="thyrsiflora">thyrsiflora</tp:taxon-name-part></tp:taxon-name></italic> group are covered by a thick and opaque, white to cream-colored aril (Fig. <xref ref-type="fig" rid="F5">5A</xref>), and are generally easy to see in the field, due to the plants high stature (Pellegrini pers. observ.). Nonetheless, these species lack the characteristic colors that are generally associated with bird pollination/dispersal (i.e. pink, red, orange and yellow; <xref ref-type="bibr" rid="B19">Fleming and Estrada 1993</xref>), always present in the <italic><tp:taxon-name><tp:taxon-name-part taxon-name-part-type="genus" reg="Dichorisandra">D.</tp:taxon-name-part> <tp:taxon-name-part taxon-name-part-type="species" reg="hexandra">hexandra</tp:taxon-name-part></tp:taxon-name></italic> group. The species in the <italic><tp:taxon-name><tp:taxon-name-part taxon-name-part-type="genus" reg="Dichorisandra">D.</tp:taxon-name-part> <tp:taxon-name-part taxon-name-part-type="species" reg="acaulis">acaulis</tp:taxon-name-part></tp:taxon-name></italic> group possess seeds also covered by a thick and opaque, <!--PageBreak-->white aril, lacking the visual attraction associated with bird dispersal, and also lack an elevated display, since they are always shorter than 1 m long (<xref ref-type="bibr" rid="B33">Pellegrini and Almeida 2016</xref>). These seeds might be dispersed by ants, or by small terrestrial vertebrates (e.g. small rodents), instead of being dispersed by birds, as hypothesized for other species of <italic><tp:taxon-name><tp:taxon-name-part taxon-name-part-type="genus" reg="Dichorisandra">Dichorisandra</tp:taxon-name-part></tp:taxon-name></italic>. The seeds from the rosette species of <italic><tp:taxon-name><tp:taxon-name-part taxon-name-part-type="genus" reg="Siderasis">Siderasis</tp:taxon-name-part></tp:taxon-name></italic> have similar morphological and ecological features to the species from the <italic><tp:taxon-name><tp:taxon-name-part taxon-name-part-type="genus" reg="Dichorisandra">D.</tp:taxon-name-part> <tp:taxon-name-part taxon-name-part-type="species" reg="acaulis">acaulis</tp:taxon-name-part></tp:taxon-name></italic> group. These species also have small stature and seeds with hyaline and inconspicuous, or cream-colored, slightly translucent, thick arils (Fig. <xref ref-type="fig" rid="F5">5C–D</xref>), being most probably dispersed by animals similar to the ones dispersing the seeds of the species in the <italic><tp:taxon-name><tp:taxon-name-part taxon-name-part-type="genus" reg="Dichorisandra">D.</tp:taxon-name-part> <tp:taxon-name-part taxon-name-part-type="species" reg="acaulis">acaulis</tp:taxon-name-part></tp:taxon-name></italic> group.</p><p>From a phylogenetic point of view, it seems that vector-mediated seed dispersal has evolved several times in the family: (1) arillate seeds are recorded for <italic><tp:taxon-name><tp:taxon-name-part taxon-name-part-type="genus" reg="Dichorisandra">Dichorisandra</tp:taxon-name-part></tp:taxon-name></italic> and <italic><tp:taxon-name><tp:taxon-name-part taxon-name-part-type="genus" reg="Siderasis">Siderasis</tp:taxon-name-part></tp:taxon-name></italic> in <tp:taxon-name><tp:taxon-name-part taxon-name-part-type="subtribe">Dichorisandrinae</tp:taxon-name-part></tp:taxon-name>, <italic><tp:taxon-name><tp:taxon-name-part taxon-name-part-type="genus" reg="Amischotolype">Amischotolype</tp:taxon-name-part></tp:taxon-name></italic> Hassk., <italic><tp:taxon-name><tp:taxon-name-part taxon-name-part-type="genus" reg="Coleotrype">Coleotrype</tp:taxon-name-part></tp:taxon-name></italic> C.B.Clarke and <italic><tp:taxon-name><tp:taxon-name-part taxon-name-part-type="genus" reg="Porandra">Porandra</tp:taxon-name-part></tp:taxon-name></italic> Hong in <tp:taxon-name><tp:taxon-name-part taxon-name-part-type="subtribe">Coleotrypinae</tp:taxon-name-part></tp:taxon-name> (<xref ref-type="bibr" rid="B32">Pellegrini 2017</xref>), and <italic><tp:taxon-name><tp:taxon-name-part taxon-name-part-type="genus" reg="Spatholirion">Spatholirion</tp:taxon-name-part></tp:taxon-name></italic> Ridl. in <tp:taxon-name><tp:taxon-name-part taxon-name-part-type="subtribe">Streptoliriinae</tp:taxon-name-part></tp:taxon-name> (<xref ref-type="bibr" rid="B41">Thitimetharoch 2004</xref>); (2) appendaged seeds are recorded for at least two separate lineages in tribe <tp:taxon-name><tp:taxon-name-part taxon-name-part-type="tribe">Commelineae</tp:taxon-name-part></tp:taxon-name> (i.e. some species of <italic><tp:taxon-name><tp:taxon-name-part taxon-name-part-type="genus" reg="Commelina">Commelina</tp:taxon-name-part></tp:taxon-name></italic> L. and <italic><tp:taxon-name><tp:taxon-name-part taxon-name-part-type="genus" reg="Murdannia">Murdannia</tp:taxon-name-part></tp:taxon-name></italic> Royle; <xref ref-type="bibr" rid="B35">Pellegrini et al. 2016</xref>); (3) truly fleshy fruits are known only from <italic><tp:taxon-name><tp:taxon-name-part taxon-name-part-type="genus" reg="Palisota">Palisota</tp:taxon-name-part></tp:taxon-name></italic> Rchb. <italic>ex</italic> Endl. (<xref ref-type="bibr" rid="B16">Faden 1998</xref>); (4) in <italic><tp:taxon-name><tp:taxon-name-part taxon-name-part-type="genus" reg="Tradescantia">Tradescantia</tp:taxon-name-part> <tp:taxon-name-part taxon-name-part-type="species" reg="zanonia">zanonia</tp:taxon-name-part></tp:taxon-name></italic> (L.) Sw. the fleshy sepals cover the indehiscent fruit at post-anthesis, producing a sweet and atro-vinaceous berry-like fruit, dispersed by birds (Pellegrini, obs. pers.); (5) in <italic><tp:taxon-name><tp:taxon-name-part taxon-name-part-type="genus" reg="Pollia">Pollia</tp:taxon-name-part></tp:taxon-name></italic> Thunb. the fruits are dry, crustaceous and indehiscent, and due to their vibrant colors (metallic blue to shiny black) mimic real berries (<xref ref-type="bibr" rid="B13">Faden 1978</xref>); (6) in some <italic><tp:taxon-name><tp:taxon-name-part taxon-name-part-type="genus" reg="Commelina">Commelina</tp:taxon-name-part></tp:taxon-name></italic> (i.e. the species originally placed under <italic><tp:taxon-name><tp:taxon-name-part taxon-name-part-type="genus" reg="Phaeosphaerion">Phaeosphaerion</tp:taxon-name-part></tp:taxon-name></italic> Hassk. and <italic><tp:taxon-name><tp:taxon-name-part taxon-name-part-type="genus" reg="Commelinopsis">Commelinopsis</tp:taxon-name-part></tp:taxon-name></italic> Pichon) the fruits are morphologically similar to those of <italic><tp:taxon-name><tp:taxon-name-part taxon-name-part-type="genus" reg="Pollia">Pollia</tp:taxon-name-part></tp:taxon-name></italic>, being also crustaceous, but either dehiscent or indehiscent (<xref ref-type="bibr" rid="B17">Faden and Hunt 1987</xref>); (7) and sticky capsules covered by a mixture of hook and minute glandular hairs, in <italic><tp:taxon-name><tp:taxon-name-part taxon-name-part-type="genus" reg="Rhopalephora">Rhopalephora</tp:taxon-name-part></tp:taxon-name></italic> Hassk. (Pellegrini et al., in prep.). Nonetheless, further investigations are needed to better understand the ecology and evolution of vector-mediated seed dispersal in <tp:taxon-name><tp:taxon-name-part taxon-name-part-type="family">Commelinaceae</tp:taxon-name-part></tp:taxon-name>.</p><fig id="F2" position="float" orientation="portrait"><label>Figure 2.</label><caption><p>Distribution map of <italic><tp:taxon-name><tp:taxon-name-part taxon-name-part-type="genus" reg="Siderasis">Siderasis</tp:taxon-name-part></tp:taxon-name></italic> Raf. <italic>emend.</italic> M.Pell. &amp; Faden. <bold>Blue circles</bold>– <italic><tp:taxon-name><tp:taxon-name-part taxon-name-part-type="genus" reg="Siderasis">S.</tp:taxon-name-part> <tp:taxon-name-part taxon-name-part-type="species" reg="albofasciata">albofasciata</tp:taxon-name-part></tp:taxon-name></italic>; <bold>Blue triangles</bold>– <italic><tp:taxon-name><tp:taxon-name-part taxon-name-part-type="genus" reg="Siderasis">S.</tp:taxon-name-part> <tp:taxon-name-part taxon-name-part-type="species" reg="almeidae">almeidae</tp:taxon-name-part></tp:taxon-name></italic>; <bold>Red circles</bold>– <italic><tp:taxon-name><tp:taxon-name-part taxon-name-part-type="genus" reg="Siderasis">S.</tp:taxon-name-part> <tp:taxon-name-part taxon-name-part-type="species" reg="fuscata">fuscata</tp:taxon-name-part></tp:taxon-name></italic>; <bold>Red triangles</bold>– <italic><tp:taxon-name><tp:taxon-name-part taxon-name-part-type="genus" reg="Siderasis">S.</tp:taxon-name-part> <tp:taxon-name-part taxon-name-part-type="species" reg="medusoides">medusoides</tp:taxon-name-part></tp:taxon-name></italic>; <bold>Blue square</bold>– <italic><tp:taxon-name><tp:taxon-name-part taxon-name-part-type="genus" reg="Siderasis">S.</tp:taxon-name-part> <tp:taxon-name-part taxon-name-part-type="species" reg="spectabilis">spectabilis</tp:taxon-name-part></tp:taxon-name></italic>; <bold>Red Square</bold>– <italic><tp:taxon-name><tp:taxon-name-part taxon-name-part-type="genus" reg="Siderasis">S.</tp:taxon-name-part> <tp:taxon-name-part taxon-name-part-type="species" reg="zorzanellii">zorzanellii</tp:taxon-name-part></tp:taxon-name></italic>; <bold>BA</bold>– state of Bahia; <bold>ES</bold>– estate of Espírito Santo; <bold>RJ</bold>– estate of Rio de Janeiro.</p></caption><graphic xmlns:xlink="http://www.w3.org/1999/xlink" xlink:href="phytokeys-83-001-g002.jpg" position="float" orientation="portrait" xlink:type="simple" id="oo_144845.jpg"/></fig><fig id="F3" position="float" orientation="portrait"><label>Figure 3.</label><caption><p>Growth forms in <tp:taxon-name><tp:taxon-name-part taxon-name-part-type="subtribe">Dichorisandrinae</tp:taxon-name-part></tp:taxon-name> <italic>s.s.</italic> <bold>A–D</bold> <italic><tp:taxon-name><tp:taxon-name-part taxon-name-part-type="genus" reg="Siderasis">Siderasis</tp:taxon-name-part></tp:taxon-name></italic> Raf. emend. M.Pell. &amp; Faden: <bold>A</bold> rosette habit of <italic><tp:taxon-name><tp:taxon-name-part taxon-name-part-type="genus" reg="Siderasis">S.</tp:taxon-name-part> <tp:taxon-name-part taxon-name-part-type="species" reg="fuscata">fuscata</tp:taxon-name-part></tp:taxon-name></italic> (Lodd.) H.E.Moore <bold>B</bold> rosette habit with flagelliform-shoots of <italic><tp:taxon-name><tp:taxon-name-part taxon-name-part-type="genus" reg="Siderasis">S.</tp:taxon-name-part> <tp:taxon-name-part taxon-name-part-type="species" reg="albofasciata">albofasciata</tp:taxon-name-part></tp:taxon-name></italic> M.Pell. <bold>C</bold> habit of an immature, still prostrate, individual of <italic><tp:taxon-name><tp:taxon-name-part taxon-name-part-type="genus" reg="Siderasis">S.</tp:taxon-name-part> <tp:taxon-name-part taxon-name-part-type="species" reg="zorzanellii">zorzanellii</tp:taxon-name-part></tp:taxon-name></italic> M.Pell. &amp; Faden. <bold>D</bold> habit of a mature individual of <italic><tp:taxon-name><tp:taxon-name-part taxon-name-part-type="genus" reg="Siderasis">S.</tp:taxon-name-part> <tp:taxon-name-part taxon-name-part-type="species" reg="zorzanellii">zorzanellii</tp:taxon-name-part></tp:taxon-name></italic> spirally ascending a tree. <bold>E–F</bold> <italic><tp:taxon-name><tp:taxon-name-part taxon-name-part-type="genus" reg="Dichorisandra">Dichorisandra</tp:taxon-name-part> <tp:taxon-name-part taxon-name-part-type="species" reg="hexandra">hexandra</tp:taxon-name-part></tp:taxon-name></italic> (Aubl.) C.B.Clarke: <bold>E</bold> intertwined habit <bold>F</bold> decumbent stem apex, bearing flowers and fruits. Photographs <bold>A–B, E–F</bold> by M.O.O. Pellegrini, <bold>C–D</bold> by J.P.F. Zorzanelli.</p></caption><graphic xmlns:xlink="http://www.w3.org/1999/xlink" xlink:href="phytokeys-83-001-g003.jpg" position="float" orientation="portrait" xlink:type="simple" id="oo_144847.jpg"/></fig><fig id="F4" position="float" orientation="portrait"><label>Figure 4.</label><caption><p>Inflorescence architecture in <tp:taxon-name><tp:taxon-name-part taxon-name-part-type="subtribe">Dichorisandrinae</tp:taxon-name-part></tp:taxon-name> <italic>s.s.</italic> <bold>A</bold> diagram of the basic <italic><tp:taxon-name><tp:taxon-name-part taxon-name-part-type="genus" reg="Siderasis">Siderasis</tp:taxon-name-part></tp:taxon-name></italic> Raf. emend M.Pell. &amp; Faden inflorescence type, consisting of a thyrse reduced to a solitary cincinnus <bold>B</bold> diagram of the basic <italic><tp:taxon-name><tp:taxon-name-part taxon-name-part-type="genus" reg="Dichorisandra">Dichorisandra</tp:taxon-name-part></tp:taxon-name></italic> inflorescence type (also characteristic of <italic><tp:taxon-name><tp:taxon-name-part taxon-name-part-type="genus" reg="Siderasis">S.</tp:taxon-name-part> <tp:taxon-name-part taxon-name-part-type="species" reg="spectabilis">spectabilis</tp:taxon-name-part></tp:taxon-name></italic> and <italic><tp:taxon-name><tp:taxon-name-part taxon-name-part-type="genus" reg="Siderasis">S.</tp:taxon-name-part> <tp:taxon-name-part taxon-name-part-type="species" reg="zorzanellii">zorzanellii</tp:taxon-name-part></tp:taxon-name></italic>), consisting of a many-branched thyrse with alternate, many-flowered cincinni <bold>C</bold> diagram of the basic <italic><tp:taxon-name><tp:taxon-name-part taxon-name-part-type="genus" reg="Dichorisandra">D.</tp:taxon-name-part> <tp:taxon-name-part taxon-name-part-type="species" reg="acaulis">acaulis</tp:taxon-name-part></tp:taxon-name></italic> species group inflorescence type, where the main florescence axis and cincinni axis are greatly reduced, and the pedicels are peculiarly elongated. <bold>P</bold> = prophyll; <bold>pB</bold> = peduncle bract on main synflorescence axis; * = aborted or dormant apex of main inflorescence axis (usually not observed); <bold>B</bold> = cincinnus bract; <bold>b</bold> = bracteole; <bold>f</bold> = flower; <bold>1°bud</bold> = bud terminating cincinnus; <bold>2°bud</bold> = bud in axil of peduncle bract with potential to develop into a secondary thyrse (coflorescence); Modified from <xref ref-type="bibr" rid="B32">Pellegrini (2017)</xref>.</p></caption><graphic xmlns:xlink="http://www.w3.org/1999/xlink" xlink:href="phytokeys-83-001-g004.jpg" position="float" orientation="portrait" xlink:type="simple" id="oo_144848.jpg"/></fig><fig id="F5" position="float" orientation="portrait"><label>Figure 5.</label><caption><p>Aril morphology in <tp:taxon-name><tp:taxon-name-part taxon-name-part-type="subtribe">Dichorisandrinae</tp:taxon-name-part></tp:taxon-name> <italic>s.s.</italic> <bold>A–B</bold> <italic><tp:taxon-name><tp:taxon-name-part taxon-name-part-type="genus" reg="Dichorisandra">Dichorisandra</tp:taxon-name-part></tp:taxon-name></italic> J.C.Mikan: <bold>A</bold> <italic><tp:taxon-name><tp:taxon-name-part taxon-name-part-type="genus" reg="Dichorisandra">D.</tp:taxon-name-part> <tp:taxon-name-part taxon-name-part-type="species" reg="thyrsiflora">thyrsiflora</tp:taxon-name-part></tp:taxon-name></italic> J.C.Mikan <bold>B</bold> <italic><tp:taxon-name><tp:taxon-name-part taxon-name-part-type="genus" reg="Dichorisandra">D.</tp:taxon-name-part> <tp:taxon-name-part taxon-name-part-type="species" reg="hexandra">hexandra</tp:taxon-name-part></tp:taxon-name></italic> (Aubl.) C.B.Clarke. <bold>C–D</bold> <italic><tp:taxon-name><tp:taxon-name-part taxon-name-part-type="genus" reg="Siderasis">Siderasis</tp:taxon-name-part></tp:taxon-name></italic> Raf. emend. M.Pell. &amp; Faden: <bold>C</bold> <italic><tp:taxon-name><tp:taxon-name-part taxon-name-part-type="genus" reg="Siderasis">S.</tp:taxon-name-part> <tp:taxon-name-part taxon-name-part-type="species" reg="fuscata">fuscata</tp:taxon-name-part></tp:taxon-name></italic> (Lodd.) H.E.Moore <bold>D</bold> <italic><tp:taxon-name><tp:taxon-name-part taxon-name-part-type="genus" reg="Siderasis">S.</tp:taxon-name-part> <tp:taxon-name-part taxon-name-part-type="species" reg="albofasciata">albofasciata</tp:taxon-name-part></tp:taxon-name></italic> M.Pell. Photographs by M.O.O. Pellegrini.</p></caption><graphic xmlns:xlink="http://www.w3.org/1999/xlink" xlink:href="phytokeys-83-001-g005.jpg" position="float" orientation="portrait" xlink:type="simple" id="oo_144849.jpg"/></fig></tp:treatment-sec><tp:treatment-sec><!--Section generated to contain objects referenced in tp:taxon-treatment.--><fig id="F8" position="float" orientation="portrait"><label>Figure 8.</label><caption><p>
          <italic><tp:taxon-name><tp:taxon-name-part taxon-name-part-type="genus" reg="Siderasis">Siderasis</tp:taxon-name-part> <tp:taxon-name-part taxon-name-part-type="species" reg="fuscata">fuscata</tp:taxon-name-part></tp:taxon-name></italic> (Lodd.) H.E.Moore. <bold>A</bold> habit, showing a mature rosette and green leaves <bold>B</bold> detail of leaf with a silvery blotch along the midvein <bold>C</bold> detail of the canaliculate petiole, showing the rusty hairs <bold>D</bold> detail of the bright-red hirsute indumentum <bold>E</bold> upper view of a fertile rosette, showing many lilac flowers open at the same time <bold>F</bold> front view of a pale-lilac flower, showing the lacerated petals and completely white androecium and gynoecium <bold>G</bold> detail of the androecium and the gynoecium <bold>H</bold> detail of a mature capsule, showing the atro-vinaceous longitudinal stripes <bold>I</bold> detail of an open capsule, showing the biseriate to partially uniseriate, inconspicuously arillate seeds, with grey foveolate testa. Photographs by M.O.O. Pellegrini.</p></caption><graphic xmlns:xlink="http://www.w3.org/1999/xlink" xlink:href="phytokeys-83-001-g008.jpg" position="float" orientation="portrait" xlink:type="simple" id="oo_144854.jpg"/></fig><fig id="F9" position="float" orientation="portrait"><label>Figure 9.</label><caption><p>
          <italic><tp:taxon-name><tp:taxon-name-part taxon-name-part-type="genus" reg="Siderasis">Siderasis</tp:taxon-name-part> <tp:taxon-name-part taxon-name-part-type="species" reg="medusoides">medusoides</tp:taxon-name-part></tp:taxon-name></italic> M.Pell. &amp; Faden. <bold>A</bold> habit, showing a fertile rosette <bold>B</bold> detail of the synflorescence, showing the elongated and tangled cincinni <bold>C</bold> front view of a flower, showing small ants near the flower center <bold>D</bold> detail of the capsule. Photographs by P. Fiaschi.</p></caption><graphic xmlns:xlink="http://www.w3.org/1999/xlink" xlink:href="phytokeys-83-001-g009.jpg" position="float" orientation="portrait" xlink:type="simple" id="oo_144855.jpg"/></fig></tp:treatment-sec><ref-list><ref id="B11"><mixed-citation xmlns:xlink="http://www.w3.org/1999/xlink" xlink:type="simple">
          <person-group><name name-style="western"><surname>Evans</surname><given-names>TM</given-names></name><name name-style="western"><surname>Faden</surname><given-names>RB</given-names></name><name name-style="western"><surname>Simpson</surname><given-names>MG</given-names></name><name name-style="western"><surname>Sytsma</surname><given-names>KJ</given-names></name></person-group> (<year>2000</year>) <article-title>Phylogenetic relationships in the <tp:taxon-name><tp:taxon-name-part taxon-name-part-type="family">Commelinaceae</tp:taxon-name-part></tp:taxon-name>: I. A cladistic analysis of morphological data.</article-title> <source>Systematic Botany</source> <volume>25</volume>: <fpage>668</fpage>–<lpage>691</lpage>. <ext-link xlink:type="simple" ext-link-type="doi" xlink:href="10.2307/2666727">https://doi.org/10.2307/2666727</ext-link></mixed-citation></ref><ref id="B12"><mixed-citation xmlns:xlink="http://www.w3.org/1999/xlink" xlink:type="simple">
          <person-group><name name-style="western"><surname>Evans</surname><given-names>TM</given-names></name><name name-style="western"><surname>Sytsma</surname><given-names>KJ</given-names></name><name name-style="western"><surname>Faden</surname><given-names>RB</given-names></name><name name-style="western"><surname>Givnish</surname><given-names>TJ</given-names></name></person-group> (<year>2003</year>) <article-title>Phylogenetic relationships in the <tp:taxon-name><tp:taxon-name-part taxon-name-part-type="family">Commelinaceae</tp:taxon-name-part></tp:taxon-name>: II. A cladistic analysis of rbcL sequences and morphology.</article-title> <source>Systematic Botany</source> <volume>28</volume>: <fpage>270</fpage>–<lpage>292</lpage>.</mixed-citation></ref><ref id="B21"><mixed-citation xmlns:xlink="http://www.w3.org/1999/xlink" xlink:type="simple">
          <person-group><name name-style="western"><surname>Hardy</surname><given-names>CR</given-names></name></person-group> (<year>2001</year>) Systematics of <italic><tp:taxon-name><tp:taxon-name-part taxon-name-part-type="genus">Cochliostema</tp:taxon-name-part></tp:taxon-name></italic>, <italic><tp:taxon-name><tp:taxon-name-part taxon-name-part-type="genus">Geogenanthus</tp:taxon-name-part></tp:taxon-name></italic>, and an undescribed genus in the spiderwort family, <tp:taxon-name><tp:taxon-name-part taxon-name-part-type="family">Commelinaceae</tp:taxon-name-part></tp:taxon-name>. PhD Thesis, Cornell University, Ithaca, New York.</mixed-citation></ref><ref id="B42"><mixed-citation xmlns:xlink="http://www.w3.org/1999/xlink" xlink:type="simple">
        <person-group><name name-style="western"><surname>Wade</surname><given-names>DW</given-names></name><name name-style="western"><surname>Evans</surname><given-names>TM</given-names></name><name name-style="western"><surname>Faden</surname><given-names>RB</given-names></name></person-group> (<year>2006</year>) <article-title>Subtribal relationships in tribe <tp:taxon-name><tp:taxon-name-part taxon-name-part-type="tribe">Tradescantieae</tp:taxon-name-part></tp:taxon-name> (<tp:taxon-name><tp:taxon-name-part taxon-name-part-type="family">Commelinaceae</tp:taxon-name-part></tp:taxon-name>) based on molecular and morphological data.</article-title> <source>Aliso</source> <volume>22</volume>(<issue>1</issue>): <fpage>520</fpage>–<lpage>526</lpage>. <ext-link xlink:type="simple" ext-link-type="doi" xlink:href="10.5642/aliso.20062201.40">https://doi.org/10.5642/aliso.20062201.40</ext-link></mixed-citation></ref><ref id="B45"><mixed-citation xmlns:xlink="http://www.w3.org/1999/xlink" xlink:type="simple">
          <person-group><name name-style="western"><surname>Zuiderveen</surname><given-names>GH</given-names></name><name name-style="western"><surname>Evans</surname><given-names>TM</given-names></name><name name-style="western"><surname>Faden</surname><given-names>RB</given-names></name></person-group> (<year>2011</year>) A phylogenetic analysis of the African plant genus <italic><tp:taxon-name><tp:taxon-name-part taxon-name-part-type="genus">Palisota</tp:taxon-name-part></tp:taxon-name></italic> (family <tp:taxon-name><tp:taxon-name-part taxon-name-part-type="family">Commelinaceae</tp:taxon-name-part></tp:taxon-name>) based on chloroplast DNA sequences. Grand Valley State University, Honors Projects: Paper 65. <ext-link xlink:type="simple" ext-link-type="uri" xlink:href="http://scholarworks.gvsu.edu/honorsprojects/65">http://scholarworks.gvsu.edu/honorsprojects/65</ext-link></mixed-citation></ref><ref id="B24"><mixed-citation xmlns:xlink="http://www.w3.org/1999/xlink" xlink:type="simple">
          <person-group><name name-style="western"><surname>Hertweck</surname><given-names>KL</given-names></name><name name-style="western"><surname>Pires</surname><given-names>JC</given-names></name></person-group> (<year>2014</year>) <article-title>Systematics and evolution of inflorescence structure in the <italic><tp:taxon-name><tp:taxon-name-part taxon-name-part-type="genus">Tradescantia</tp:taxon-name-part></tp:taxon-name></italic> alliance (<tp:taxon-name><tp:taxon-name-part taxon-name-part-type="family">Commelinaceae</tp:taxon-name-part></tp:taxon-name>).</article-title> <source>Systematic Botany</source> <volume>39</volume>(<issue>1</issue>): <fpage>105</fpage>–<lpage>116</lpage>. <ext-link xlink:type="simple" ext-link-type="doi" xlink:href="10.1600/036364414X677991">https://doi.org/10.1600/036364414X677991</ext-link></mixed-citation></ref><ref id="B22"><mixed-citation xmlns:xlink="http://www.w3.org/1999/xlink" xlink:type="simple">
          <person-group><name name-style="western"><surname>Hardy</surname><given-names>CR</given-names></name><name name-style="western"><surname>Faden</surname><given-names>RB</given-names></name></person-group> (<year>2004</year>) <article-title><italic><tp:taxon-name><tp:taxon-name-part taxon-name-part-type="genus">Plowmanianthus</tp:taxon-name-part></tp:taxon-name></italic>, a new genus of <tp:taxon-name><tp:taxon-name-part taxon-name-part-type="family">Commelinaceae</tp:taxon-name-part></tp:taxon-name> with five new species from Tropical America.</article-title> <source>Systematic Botany</source> <volume>29</volume>(<issue>2</issue>): <fpage>316</fpage>–<lpage>333</lpage>. <ext-link xlink:type="simple" ext-link-type="doi" xlink:href="10.1600/036364404774195511">https://doi.org/10.1600/036364404774195511</ext-link></mixed-citation></ref><ref id="B16"><mixed-citation xmlns:xlink="http://www.w3.org/1999/xlink" xlink:type="simple">
          <person-group><name name-style="western"><surname>Faden</surname><given-names>RB</given-names></name></person-group> (<year>1998</year>) <article-title><tp:taxon-name><tp:taxon-name-part taxon-name-part-type="family">Commelinaceae</tp:taxon-name-part></tp:taxon-name>.</article-title> In: <person-group><name name-style="western"><surname>Kubitzki</surname><given-names>K</given-names></name></person-group> (<role>Ed.</role>) <issue-title>The families and genera of vascular plants, vol.</issue-title> <source>4. Springer Verlag. Berlin</source>, <fpage>109</fpage>–<lpage>128</lpage>. <ext-link xlink:type="simple" ext-link-type="doi" xlink:href="10.1007/978-3-662-03531-3_12">https://doi.org/10.1007/978-3-662-03531-3_12</ext-link></mixed-citation></ref><ref id="B32"><mixed-citation xmlns:xlink="http://www.w3.org/1999/xlink" xlink:type="simple">
          <person-group><name name-style="western"><surname>Pellegrini</surname><given-names>MOO</given-names></name></person-group> (<year>2017</year>) <article-title><italic><tp:taxon-name><tp:taxon-name-part taxon-name-part-type="genus">Siderasis</tp:taxon-name-part> <tp:taxon-name-part taxon-name-part-type="species">albofasciata</tp:taxon-name-part></tp:taxon-name></italic> sp. nov. (<tp:taxon-name><tp:taxon-name-part taxon-name-part-type="family">Commelinaceae</tp:taxon-name-part></tp:taxon-name>), endemic to the state of Espírito Santo, Brazil, and the typification of <italic><tp:taxon-name><tp:taxon-name-part taxon-name-part-type="genus">S.</tp:taxon-name-part> <tp:taxon-name-part taxon-name-part-type="species">fuscata</tp:taxon-name-part></tp:taxon-name></italic>.</article-title> <source>Nordic Journal of Botany</source> <volume>35</volume>(<issue>1</issue>): <fpage>29</fpage>–<lpage>37</lpage>. <ext-link xlink:type="simple" ext-link-type="doi" xlink:href="10.1111/njb.01267">https://doi.org/10.1111/njb.01267</ext-link></mixed-citation></ref><ref id="B33"><mixed-citation xmlns:xlink="http://www.w3.org/1999/xlink" xlink:type="simple">
          <person-group><name name-style="western"><surname>Pellegrini</surname><given-names>MOO</given-names></name><name name-style="western"><surname>Almeida</surname><given-names>RF</given-names></name></person-group> (<year>2016</year>) <article-title>Rediscovery, identity and typification of <italic><tp:taxon-name><tp:taxon-name-part taxon-name-part-type="genus">Dichorisandra</tp:taxon-name-part> <tp:taxon-name-part taxon-name-part-type="species">picta</tp:taxon-name-part></tp:taxon-name></italic> (<tp:taxon-name><tp:taxon-name-part taxon-name-part-type="family">Commelinaceae</tp:taxon-name-part></tp:taxon-name>) and comments on the short-stemmed <italic><tp:taxon-name><tp:taxon-name-part taxon-name-part-type="genus">Dichorisandra</tp:taxon-name-part></tp:taxon-name></italic> species.</article-title> <source>Phytotaxa</source> <volume>245</volume>(<issue>2</issue>): <fpage>107</fpage>–<lpage>118</lpage>. <ext-link xlink:type="simple" ext-link-type="doi" xlink:href="10.11646/phytotaxa.245.2.2">https://doi.org/10.11646/phytotaxa.245.2.2</ext-link></mixed-citation></ref><ref id="B20"><mixed-citation xmlns:xlink="http://www.w3.org/1999/xlink" xlink:type="simple">
          <person-group><name name-style="western"><surname>Hardy</surname><given-names>CR</given-names></name><name name-style="western"><surname>Stevenson</surname><given-names>DW</given-names></name></person-group> (<year>2000</year>) <article-title>Development of the gametophytes, flower, and floral vasculature in <italic><tp:taxon-name><tp:taxon-name-part taxon-name-part-type="genus">Cochliostema</tp:taxon-name-part> <tp:taxon-name-part taxon-name-part-type="species">odoratissimum</tp:taxon-name-part></tp:taxon-name></italic> (<tp:taxon-name><tp:taxon-name-part taxon-name-part-type="family">Commelinaceae</tp:taxon-name-part></tp:taxon-name>).</article-title> <source>Botanical Journal of the Linnean Society</source> <volume>134</volume>: <fpage>131</fpage>–<lpage>157</lpage>. <ext-link xlink:type="simple" ext-link-type="doi" xlink:href="10.1111/j.1095-8339.2000.tb02348.x">https://doi.org/10.1111/j.1095-8339.2000.tb02348.x</ext-link></mixed-citation></ref><ref id="B1"><mixed-citation xmlns:xlink="http://www.w3.org/1999/xlink" xlink:type="simple">
          <person-group><name name-style="western"><surname>Aona</surname><given-names>LYS</given-names></name></person-group> (<year>2008</year>) Revisão taxonômica e análise cladística do gênero <italic><tp:taxon-name><tp:taxon-name-part taxon-name-part-type="genus">Dichorisandra</tp:taxon-name-part></tp:taxon-name></italic> J.C.Mikan (<tp:taxon-name><tp:taxon-name-part taxon-name-part-type="family">Commelinaceae</tp:taxon-name-part></tp:taxon-name>). PhD Thesis, Instituto de Biologia, Universidade Estadual de Campinas, Campinas, São Paulo.</mixed-citation></ref><ref id="B30"><mixed-citation xmlns:xlink="http://www.w3.org/1999/xlink" xlink:type="simple">
          <person-group><name name-style="western"><surname>Owens</surname><given-names>SJ</given-names></name><name name-style="western"><surname>Kimmins</surname><given-names>FM</given-names></name></person-group> (<year>1981</year>) <article-title>Stigma morphology in <tp:taxon-name><tp:taxon-name-part taxon-name-part-type="family">Commelinaceae</tp:taxon-name-part></tp:taxon-name>.</article-title> <source>Annals of Botany</source> <volume>47</volume>(<issue>6</issue>): <fpage>771</fpage>–<lpage>783</lpage>. <ext-link xlink:type="simple" ext-link-type="doi" xlink:href="10.1093/oxfordjournals.aob.a086076">https://doi.org/10.1093/oxfordjournals.aob.a086076</ext-link></mixed-citation></ref><ref id="B7"><mixed-citation xmlns:xlink="http://www.w3.org/1999/xlink" xlink:type="simple">
          <person-group><name name-style="western"><surname>Boaventura</surname><given-names>YMS</given-names></name><name name-style="western"><surname>Matthes</surname><given-names>LAF</given-names></name></person-group> (<year>1987</year>) <article-title>Aspectos da biologia da reprodução em plantas ornamentais cultivadas no estado de São Paulo I: <italic><tp:taxon-name><tp:taxon-name-part taxon-name-part-type="genus">Dichorisandra</tp:taxon-name-part> <tp:taxon-name-part taxon-name-part-type="species">thyrsiflora</tp:taxon-name-part></tp:taxon-name></italic> J.C.Mikan (<tp:taxon-name><tp:taxon-name-part taxon-name-part-type="family">Commelinaceae</tp:taxon-name-part></tp:taxon-name>).</article-title> <source>Acta Botânica Brasílica</source> <volume>1</volume>(<issue>2</issue>): <fpage>189</fpage>–<lpage>199</lpage>. <ext-link xlink:type="simple" ext-link-type="doi" xlink:href="10.1590/S0102-33061987000200007">https://doi.org/10.1590/S0102-33061987000200007</ext-link></mixed-citation></ref><ref id="B37"><mixed-citation xmlns:xlink="http://www.w3.org/1999/xlink" xlink:type="simple">
          <person-group><name name-style="western"><surname>Sigrist</surname><given-names>MR</given-names></name><name name-style="western"><surname>Sazima</surname><given-names>M</given-names></name></person-group> (<year>2015</year>) <source>Phenology, reproductive biology and diversity of buzzing bees of sympatric <italic><tp:taxon-name><tp:taxon-name-part taxon-name-part-type="genus">Dichorisandra</tp:taxon-name-part></tp:taxon-name></italic> species (<tp:taxon-name><tp:taxon-name-part taxon-name-part-type="family">Commelinaceae</tp:taxon-name-part></tp:taxon-name>): breeding system and performance of pollinators. Plant Systematics and Evolution 301(3): 1005–1015.</source> <ext-link xlink:type="simple" ext-link-type="doi" xlink:href="10.1007/s00606-014-1131-8">https://doi.org/10.1007/s00606-014-1131-8</ext-link></mixed-citation></ref><ref id="B15"><mixed-citation xmlns:xlink="http://www.w3.org/1999/xlink" xlink:type="simple">
          <person-group><name name-style="western"><surname>Faden</surname><given-names>RB</given-names></name></person-group> (<year>1992</year>) <article-title>Floral attraction and floral hairs in the <tp:taxon-name><tp:taxon-name-part taxon-name-part-type="family">Commelinaceae</tp:taxon-name-part></tp:taxon-name>.</article-title> <source>Annals of the Missouri Botanical Garden</source> <volume>79</volume>(<issue>1</issue>): <fpage>46</fpage>–<lpage>52</lpage>. <ext-link xlink:type="simple" ext-link-type="doi" xlink:href="10.2307/2399808">https://doi.org/10.2307/2399808</ext-link></mixed-citation></ref><ref id="B19"><mixed-citation xmlns:xlink="http://www.w3.org/1999/xlink" xlink:type="simple">
          <person-group><name name-style="western"><surname>Fleming</surname><given-names>TH</given-names></name><name name-style="western"><surname>Estrada</surname><given-names>A</given-names></name></person-group> (<year>1993</year>) <source>Frugivory and seed dispersal: Ecological and evolutionary aspects.</source> <publisher-name>Kluwer Academic Publishers</publisher-name>, <publisher-loc>Dordrecht</publisher-loc>, <size units="page">392 pp</size>. <ext-link xlink:type="simple" ext-link-type="doi" xlink:href="10.1007/978-94-011-1749-4">https://doi.org/10.1007/978-94-011-1749-4</ext-link></mixed-citation></ref><ref id="B41"><mixed-citation xmlns:xlink="http://www.w3.org/1999/xlink" xlink:type="simple">
          <person-group><name name-style="western"><surname>Thitimetharoch</surname><given-names>T</given-names></name></person-group> (<year>2004</year>) Taxonomic studies of the family <tp:taxon-name><tp:taxon-name-part taxon-name-part-type="family">Commelinaceae</tp:taxon-name-part></tp:taxon-name> in Thailand. PhD thesis, Khon Kaen University, India.</mixed-citation></ref><ref id="B35"><mixed-citation xmlns:xlink="http://www.w3.org/1999/xlink" xlink:type="simple">
          <person-group><name name-style="western"><surname>Pellegrini</surname><given-names>MOO</given-names></name><name name-style="western"><surname>Faden</surname><given-names>RB</given-names></name><name name-style="western"><surname>Almeida</surname><given-names>RF</given-names></name></person-group> (<year>2016</year>) <article-title>Taxonomic revision of Neotropical <italic><tp:taxon-name><tp:taxon-name-part taxon-name-part-type="genus">Murdannia</tp:taxon-name-part></tp:taxon-name></italic> Royle (<tp:taxon-name><tp:taxon-name-part taxon-name-part-type="family">Commelinaceae</tp:taxon-name-part></tp:taxon-name>).</article-title> <source>PhytoKeys</source> <volume>74</volume>: <fpage>35</fpage>–<lpage>78</lpage>. <ext-link xlink:type="simple" ext-link-type="doi" xlink:href="10.3897/phytokeys.74.9835">https://doi.org/10.3897/phytokeys.74.9835</ext-link></mixed-citation></ref><ref id="B13"><mixed-citation xmlns:xlink="http://www.w3.org/1999/xlink" xlink:type="simple">
          <person-group><name name-style="western"><surname>Faden</surname><given-names>RB</given-names></name></person-group> (<year>1978</year>) <article-title><italic><tp:taxon-name><tp:taxon-name-part taxon-name-part-type="genus">Pollia</tp:taxon-name-part></tp:taxon-name></italic> Thunb. (<tp:taxon-name><tp:taxon-name-part taxon-name-part-type="family">Commelinaceae</tp:taxon-name-part></tp:taxon-name>): The first generic record from the New World.</article-title> <source>Annals of the Missouri Botanical Garden</source> <volume>65</volume>(<issue>2</issue>): <fpage>676</fpage>–<lpage>680</lpage>. <ext-link xlink:type="simple" ext-link-type="doi" xlink:href="10.2307/2398866">https://doi.org/10.2307/2398866</ext-link></mixed-citation></ref><ref id="B17"><mixed-citation xmlns:xlink="http://www.w3.org/1999/xlink" xlink:type="simple">
          <person-group><name name-style="western"><surname>Faden</surname><given-names>RB</given-names></name><name name-style="western"><surname>Hunt</surname><given-names>DR</given-names></name></person-group> (<year>1987</year>) <article-title>Reunion of <italic><tp:taxon-name><tp:taxon-name-part taxon-name-part-type="genus">Phaeosphaerion</tp:taxon-name-part></tp:taxon-name></italic> and <italic><tp:taxon-name><tp:taxon-name-part taxon-name-part-type="genus">Commelinopsis</tp:taxon-name-part></tp:taxon-name></italic> with <italic><tp:taxon-name><tp:taxon-name-part taxon-name-part-type="genus">Commelina</tp:taxon-name-part></tp:taxon-name></italic> (<tp:taxon-name><tp:taxon-name-part taxon-name-part-type="family">Commelinaceae</tp:taxon-name-part></tp:taxon-name>).</article-title> <source>Annals of the Missouri Botanical Garden</source> <volume>74</volume>(<issue>1</issue>): <fpage>121</fpage>–<lpage>122</lpage>. <ext-link xlink:type="simple" ext-link-type="doi" xlink:href="10.2307/2399267">https://doi.org/10.2307/2399267</ext-link></mixed-citation></ref></ref-list></tp:taxon-treatment>
