# Supplementary material for: Recircumscription and taxonomic revision of Siderasis, with comments on the systematics of subtribe Dichorisandrinae (Commelinaceae)
Source: PhytoKeys. 2017 Jul 13;(83):1–41. doi: 10.3897/phytokeys.83.13490 (PMC5624180; doi:10.3897/phytokeys.83.13490)
Supplement: XML Treatment for Siderasis medusoides [file phytokeys.83.13490-treatment5.xml]

<!DOCTYPE tp:taxon-treatment
  PUBLIC "-//TaxonX//DTD Taxonomic Treatment Publishing DTD v0 20100105//EN" "tax-treatment-NSO.dtd">
<tp:taxon-treatment xmlns:tp="http://www.plazi.org/taxpub"><tp:treatment-meta><kwd-group><label>Taxon classification</label><kwd><named-content xmlns:xlink="http://www.w3.org/1999/xlink" content-type="kingdom">Plantae</named-content></kwd><kwd><named-content xmlns:xlink="http://www.w3.org/1999/xlink" content-type="order">Commelinales</named-content></kwd><kwd><named-content xmlns:xlink="http://www.w3.org/1999/xlink" content-type="family">Commelinaceae</named-content></kwd></kwd-group><mixed-citation publication-type="journal"><person-group><name><surname>Pellegrini</surname><given-names>Marco O. O.</given-names></name><name><surname>Faden</surname><given-names>Robert B.</given-names></name></person-group><article-title>Recircumscription and taxonomic revision of <italic><tp:taxon-name><tp:taxon-name-part taxon-name-part-type="genus" reg="Siderasis">Siderasis</tp:taxon-name-part></tp:taxon-name></italic>, with comments on the systematics of subtribe <tp:taxon-name><tp:taxon-name-part taxon-name-part-type="subtribe">Dichorisandrinae</tp:taxon-name-part></tp:taxon-name> (<tp:taxon-name><tp:taxon-name-part taxon-name-part-type="family">Commelinaceae</tp:taxon-name-part></tp:taxon-name>)</article-title><source>PhytoKeys</source><day>13</day><month>7</month><year>2017</year><volume>2017</volume><issue>83</issue><fpage>1</fpage><lpage>41</lpage><pub-id pub-id-type="doi">10.3897/phytokeys.83.13490</pub-id></mixed-citation></tp:treatment-meta><tp:nomenclature><label>4.</label><tp:taxon-name>
              <tp:taxon-name-part taxon-name-part-type="genus" reg="Siderasis">Siderasis</tp:taxon-name-part>
              <tp:taxon-name-part taxon-name-part-type="species" reg="medusoides">medusoides</tp:taxon-name-part>
              <object-id xmlns:xlink="http://www.w3.org/1999/xlink" content-type="ipni" xlink:type="simple">urn:lsid:ipni.org:names:77164154-1</object-id>
            </tp:taxon-name><tp:taxon-authority>M.Pell. &amp; Faden</tp:taxon-authority><tp:taxon-status xmlns:xlink="http://www.w3.org/1999/xlink" xlink:type="simple">sp. nov.</tp:taxon-status><xref ref-type="fig" rid="F2">Figs 2</xref><xref ref-type="fig" rid="F9">, 9</xref><!--PageBreak--></tp:nomenclature><tp:treatment-sec sec-type="diagnosis" id="SECID0ENFBI"><title>Diagnosis.</title><p>Similar to <italic><tp:taxon-name><tp:taxon-name-part taxon-name-part-type="genus" reg="Siderasis">S.</tp:taxon-name-part> <tp:taxon-name-part taxon-name-part-type="species" reg="almeidae">almeidae</tp:taxon-name-part></tp:taxon-name></italic> due to its sessile to subpetiolate, entirely green leaves, present bracteoles, sessile flowers, purple filaments and style combined with white anthers, and oblongoid to broadly oblongoid capsules. <italic><tp:taxon-name><tp:taxon-name-part taxon-name-part-type="genus" reg="Siderasis">Siderasis</tp:taxon-name-part> <tp:taxon-name-part taxon-name-part-type="species" reg="medusoides">medusoides</tp:taxon-name-part></tp:taxon-name></italic> is distinct due to its membranous leaves, elongate and tangled cincinni, small flowers, and purple to dark blue and elliptic to narrowly obovate or spatulate petals.</p></tp:treatment-sec><tp:treatment-sec sec-type="material" id="SECID0EJGBI"><title>Type.</title><p>BRAZIL. Espírito Santo: Marilândia, perímetro urbano, na Estrada para São Pedro, fragment de floresta junto a uma serraria de madeira, a ca. 100 m do portão da serraria, em encosta de morro, <named-content xmlns:xlink="http://www.w3.org/1999/xlink" content-type="dwc:verbatimCoordinates" xlink:type="simple"><named-content content-type="geo-json" specific-use="{&#34;type&#34;:&#34;Point&#34;,&#34;coordinates&#34;:[-40.533833,-19.408472]}" id="NCID0ESGBI" xlink:type="simple">19°24'30.5"S 40°32'1.8"W</named-content></named-content>, fl., fr., 20 Jan 2011, P. Fiaschi et al. 3489 (holotype: SPF barcode SPF200900!; isotype: MBML barcode MBML42135!).</p></tp:treatment-sec><tp:treatment-sec sec-type="description" id="SECID0EXGBI"><title>Description.</title><p>
              <bold><italic>Herbs</italic></bold> ca. 5–10 cm tall, rhizomatous, terrestrial. <bold><italic>Roots</italic></bold> with terminal tubers present. <bold><italic>Rhizomes</italic></bold> shallowly buried in the ground. <bold><italic>Subterraneous stems</italic></bold> short to inconspicuous, unbranched, dark green to vinaceous to brown, sparsely lanate, hairs light brown to hyaline. <bold><italic>Aerial stems</italic></bold> short to inconspicuous, unbranched; internodes inconspicuous to weakly elongate, green, lanate, hairs light brown to hyaline; flagelliform-shoots (ramets) absent. <bold><italic>Leaves</italic></bold> spirally-alternate, forming a rosette; sheaths 0.8–1.4 cm long, hispid, hairs hyaline to light brown; subpetiole 0.4–4.6 cm long to inconspicuous, D-shaped in cross section, canaliculate, dark green to vinaceous, hispid, hairs light brown to hyaline; blades 10–24.4 × 5.9–11.2 cm, elliptic to broadly elliptic, membranous, adaxially dark green, hispid, hairs light brown to hyaline, abaxially green to vinaceous, hispid to lanate, hairs light brown to hyaline, base cuneate, margins green, revolute, lanate, hairs light brown to hyaline, apex obtuse, rarely acute, straight; midvein conspicuous, adaxially impressed, abaxially prominent, acute, secondary veins 2–7 pairs, inconspicuous on both sides, becoming more conspicuous on both sides when dry. <bold><italic>Synflorescence</italic></bold> composed of a solitary main florescence, or with 1–15 coflorescences. <bold><italic>Main florescence (inflorescence)</italic></bold> reduced to a solitary pedunculate cincinnus; basal bract 7.6–10.4 × 4.6–6.2 cm, broadly elliptic to broadly ovate, slightly cymbiform, amplexicaulous, green, sparsely hispid, hairs rusty, opaque at the base and margins; inflorescence main axis 2.3–4.8 cm long, green, densely hispid, hairs rusty; cincinni bract ovate, amplexicaulous, 2.4–4.9 × 1.5–4 mm, green, hispid, hairs rusty, apex acute; cincinni (5–)8–26-flowered, peduncles 5.6–12.7 mm long, green, densely hispid, hairs rusty, reflexed in fruit; bracteoles 0.9–1.5 × 0.8–1.3 mm, broadly triangular, sessile, flat, green, hispid, hairs rusty, apex obtuse. <bold><italic>Flowers</italic></bold> bisexual, actinomorphic, 0.9–1.2 cm diameter, sessile; pedicel inconspicuous, elongate in fruit, 1–2.2 mm long, green, hispid, hairs light brown to rusty; floral buds 2.6–5.4 × 2–3.7 mm, broadly ellipsoid to broadly obovoid, light green, apex obtuse to truncate; sepals 3.7–6.7 × 2.2–3.6 mm, elliptic to obovate, the uppermost external and broader than the others, membranous, externally light green to green, sparsely hispid, hairs light brown to rusty, internally light green, purple towards the apex, glabrous, margin hyaline, apex obtuse; petals 4.4–10.1 × 1.9–6.7 mm, elliptic to narrowly obovate to spatulate, the lowermost <!--PageBreak-->usually broader than the others, bluish purple to dark blue, margin entire to irregularly lacerated, apex obtuse to round, irregularly lacerated; stamens 6, equal, filaments 2.6–3.4 mm long, bluish purple to dark purple, anthers 0.8–1 × 1–1.3 mm, anther sacs semicircular, divergent, white, connectives quadrangular, white; ovary broadly oblongoid, 1.2–1.9 × 1–1.5 mm, white, densely hispid, hairs white; style 1.3–4.7 mm long, straight, bluish purple to dark blue, lilac at the terminal end; stigma annular-truncate, <!--PageBreak-->lilac to white, papillate. <bold><italic>Capsules</italic></bold> 6.8–9.4 × 6.7–7.8 mm, oblongoid to broadly oblongoid, smooth, green, hispid, hairs rusty. <bold><italic>Seeds</italic></bold> 3.6–4.1 × 2.6–3.2 mm, obconic to ellipsoid, medium to dark brown, testa rugose; hilum longer than ½ the length of the seed; embryotega semilateral; aril cream-colored, slightly translucent, thick.</p></tp:treatment-sec><tp:treatment-sec sec-type="Specimens seen (paratypes)" id="SECID0EWIBI"><title>Specimens seen (paratypes).</title><p>
              <bold>BRAZIL. Espírito Santo</bold>: Marilândia, rodovia Marilândia-Rio Bananal, ca. 1 km N de Marilândia, remanescente de floresta junto a Cerâmica Floresta, fl., 6 Dec 1994, J.R. Pirani et al. 3421 (NY, SPF); Liberdade, propriedade de Deoclécio Lorenccini, <named-content xmlns:xlink="http://www.w3.org/1999/xlink" content-type="dwc:verbatimCoordinates" xlink:type="simple"><named-content content-type="geo-json" specific-use="{&#34;type&#34;:&#34;Point&#34;,&#34;coordinates&#34;:[-40.514167,-19.351944]}" id="NCID0EBJBI" xlink:type="simple">19°21’ 7” S 40°30’ 51” W</named-content></named-content>, fl., fr., 22 Mar 2007, V. Demuner et al. 3429 (HERB, MBML); propriedade de Sônia e Reinaldo Bautz, <named-content xmlns:xlink="http://www.w3.org/1999/xlink" content-type="dwc:verbatimCoordinates" xlink:type="simple"><named-content content-type="geo-json" specific-use="{&#34;type&#34;:&#34;Point&#34;,&#34;coordinates&#34;:[-40.535556,-19.335556]}" id="NCID0EJJBI" xlink:type="simple">19°20’ 8” S 40°32’ 8” W</named-content></named-content>, fl., 10 Dec 2007, V. Demuner et al. 4682 (MBML). Santa Leopoldina, Colina Verde (Morro do Agudo), propriedade de Israel Elias Ramos, trilha da casa, <named-content xmlns:xlink="http://www.w3.org/1999/xlink" content-type="dwc:verbatimCoordinates" xlink:type="simple"><named-content content-type="geo-json" specific-use="{&#34;type&#34;:&#34;Point&#34;,&#34;coordinates&#34;:[-40.442778,-20.103333]}" id="NCID0ERJBI" xlink:type="simple">20°6’ 12” S 40°26’ 34” W</named-content></named-content>, fl fr., 13 Mar 2007, V. Demuner et al. 3118 (MBML).</p></tp:treatment-sec><tp:treatment-sec sec-type="etymology" id="SECID0EWJBI"><title>Etymology.</title><p>The epithet alludes to the extremely elongated cincinni, common in mature individuals of this species, due to their resemblance to the snakes that composed the hair of Medusa, one of the three Gorgon sisters from Greek mythology.</p></tp:treatment-sec><tp:treatment-sec sec-type="distribution" id="SECID0E2JBI"><title>Distribution and habitat.</title><p>
              <italic><tp:taxon-name><tp:taxon-name-part taxon-name-part-type="genus" reg="Siderasis">Siderasis</tp:taxon-name-part> <tp:taxon-name-part taxon-name-part-type="species" reg="medusoides">medusoides</tp:taxon-name-part></tp:taxon-name></italic> is known from the municipalities of Marilândia and Santa Leopoldina, in the state of Espírito Santo (Fig. <xref ref-type="fig" rid="F2">2</xref>). It grows in lowland Atlantic Forest, in shady and moist areas with great leaf litter accumulation, 90–550 m above the sea level.</p></tp:treatment-sec><tp:treatment-sec sec-type="phenology" id="SECID0EQKBI"><title>Phenology.</title><p>It blooms from December to March and fruits between January and March.</p></tp:treatment-sec><tp:treatment-sec sec-type="conservation status" id="SECID0EVKBI"><title>Conservation status.</title><p>
              <italic><tp:taxon-name><tp:taxon-name-part taxon-name-part-type="genus" reg="Siderasis">Siderasis</tp:taxon-name-part> <tp:taxon-name-part taxon-name-part-type="species" reg="medusoides">medusoides</tp:taxon-name-part></tp:taxon-name></italic> possesses narrow EOO (ca. 11037 km<sup>2</sup>) and AOO (ca. 2000 km<sup>2</sup>), and based solely on distribution data should be treated as Endangered (EN). Nonetheless, it is known from only five collections in three different localities. They were made within urban areas, and these localities have suffered greatly with direct anthropic influence and deforestation in recent years. We have made several attempts to recollect <italic><tp:taxon-name><tp:taxon-name-part taxon-name-part-type="genus" reg="Siderasis">S.</tp:taxon-name-part> <tp:taxon-name-part taxon-name-part-type="species" reg="medusoides">medusoides</tp:taxon-name-part></tp:taxon-name></italic>, but they were all unsuccessful. Thus, we suggest that <italic><tp:taxon-name><tp:taxon-name-part taxon-name-part-type="genus" reg="Siderasis">S.</tp:taxon-name-part> <tp:taxon-name-part taxon-name-part-type="species" reg="medusoides">medusoides</tp:taxon-name-part></tp:taxon-name></italic> be considered Critically Endangered [CR, A2abcd+B2ab(i, ii, iii, iv)+C1+C2b+D2].</p></tp:treatment-sec><tp:treatment-sec sec-type="Affinities" id="SECID0EAMBI"><title>Affinities.</title><p>
              <italic><tp:taxon-name><tp:taxon-name-part taxon-name-part-type="genus" reg="Siderasis">Siderasis</tp:taxon-name-part> <tp:taxon-name-part taxon-name-part-type="species" reg="medusoides">medusoides</tp:taxon-name-part></tp:taxon-name></italic> is similar to <italic><tp:taxon-name><tp:taxon-name-part taxon-name-part-type="genus" reg="Siderasis">S.</tp:taxon-name-part> <tp:taxon-name-part taxon-name-part-type="species" reg="almeidae">almeidae</tp:taxon-name-part></tp:taxon-name></italic> and <italic><tp:taxon-name><tp:taxon-name-part taxon-name-part-type="genus" reg="Siderasis">S.</tp:taxon-name-part> <tp:taxon-name-part taxon-name-part-type="species" reg="albofasciata">albofasciata</tp:taxon-name-part></tp:taxon-name></italic>, due to their sessile to subpetiolate leaves, inflorescence with elongate main axis, bracteolate cincinni, sessile flowers, and purple filaments and style combined with white anthers. Nevertheless, it can be easily differentiated from <italic><tp:taxon-name><tp:taxon-name-part taxon-name-part-type="genus" reg="Siderasis">S.</tp:taxon-name-part> <tp:taxon-name-part taxon-name-part-type="species" reg="almeidae">almeidae</tp:taxon-name-part></tp:taxon-name></italic> by its inconspicuous subterraneous and aerial stems (<italic>vs.</italic> subterraneous stems absent and aerial stems elongate, in <italic><tp:taxon-name><tp:taxon-name-part taxon-name-part-type="genus" reg="Siderasis">S.</tp:taxon-name-part> <tp:taxon-name-part taxon-name-part-type="species" reg="almeidae">almeidae</tp:taxon-name-part></tp:taxon-name></italic>), membranous leaves appressed against the soil (<italic>vs.</italic> succulent and ascending), membranous and internally light green sepals (<italic>vs.</italic> fleshy and internally lilac to purple), narrowly obovate to spatulate petals (<italic>vs.</italic> rhomboid to broadly obtrullate), and hispid ovary (<italic>vs.</italic> lanate). It can be differentiated from <italic><tp:taxon-name><tp:taxon-name-part taxon-name-part-type="genus" reg="Siderasis">S.</tp:taxon-name-part> <tp:taxon-name-part taxon-name-part-type="species" reg="albofasciata">albofasciata</tp:taxon-name-part></tp:taxon-name></italic> by lacking flagelliform-shoots (<italic>vs.</italic> flagelliform-shoots produced after the fertile period, in <italic><tp:taxon-name><tp:taxon-name-part taxon-name-part-type="genus" reg="Siderasis">S.</tp:taxon-name-part> <tp:taxon-name-part taxon-name-part-type="species" reg="albofasciata">albofasciata</tp:taxon-name-part></tp:taxon-name></italic>), concolorous and membranous leaves (<italic>vs.</italic> adaxially variegated, abaxially vinaceous, succulent leaves), petals entirely purple to bluish purple (<italic>vs.</italic> petals with white basal third), and white anthers (<italic>vs.</italic> anthers purple to bluish purple). <italic><tp:taxon-name><tp:taxon-name-part taxon-name-part-type="genus" reg="Siderasis">Siderasis</tp:taxon-name-part> <tp:taxon-name-part taxon-name-part-type="species" reg="medusoides">medusoides</tp:taxon-name-part></tp:taxon-name></italic> is peculiar due to its membranous leaves appressed to the soil, tangled and elongate cincinni, small flowers, and narrow petals.</p><fig id="F9" position="float" orientation="portrait"><label>Figure 9.</label><caption><p>
          <italic><tp:taxon-name><tp:taxon-name-part taxon-name-part-type="genus" reg="Siderasis">Siderasis</tp:taxon-name-part> <tp:taxon-name-part taxon-name-part-type="species" reg="medusoides">medusoides</tp:taxon-name-part></tp:taxon-name></italic> M.Pell. &amp; Faden. <bold>A</bold> habit, showing a fertile rosette <bold>B</bold> detail of the synflorescence, showing the elongated and tangled cincinni <bold>C</bold> front view of a flower, showing small ants near the flower center <bold>D</bold> detail of the capsule. Photographs by P. Fiaschi.</p></caption><graphic xmlns:xlink="http://www.w3.org/1999/xlink" xlink:href="phytokeys-83-001-g009.jpg" position="float" orientation="portrait" xlink:type="simple" id="oo_144855.jpg"/></fig><!--PageBreak--></tp:treatment-sec><tp:treatment-sec><!--Section generated to contain objects referenced in tp:taxon-treatment.--><fig id="F2" position="float" orientation="portrait"><label>Figure 2.</label><caption><p>Distribution map of <italic><tp:taxon-name><tp:taxon-name-part taxon-name-part-type="genus" reg="Siderasis">Siderasis</tp:taxon-name-part></tp:taxon-name></italic> Raf. <italic>emend.</italic> M.Pell. &amp; Faden. <bold>Blue circles</bold>– <italic><tp:taxon-name><tp:taxon-name-part taxon-name-part-type="genus" reg="Siderasis">S.</tp:taxon-name-part> <tp:taxon-name-part taxon-name-part-type="species" reg="albofasciata">albofasciata</tp:taxon-name-part></tp:taxon-name></italic>; <bold>Blue triangles</bold>– <italic><tp:taxon-name><tp:taxon-name-part taxon-name-part-type="genus" reg="Siderasis">S.</tp:taxon-name-part> <tp:taxon-name-part taxon-name-part-type="species" reg="almeidae">almeidae</tp:taxon-name-part></tp:taxon-name></italic>; <bold>Red circles</bold>– <italic><tp:taxon-name><tp:taxon-name-part taxon-name-part-type="genus" reg="Siderasis">S.</tp:taxon-name-part> <tp:taxon-name-part taxon-name-part-type="species" reg="fuscata">fuscata</tp:taxon-name-part></tp:taxon-name></italic>; <bold>Red triangles</bold>– <italic><tp:taxon-name><tp:taxon-name-part taxon-name-part-type="genus" reg="Siderasis">S.</tp:taxon-name-part> <tp:taxon-name-part taxon-name-part-type="species" reg="medusoides">medusoides</tp:taxon-name-part></tp:taxon-name></italic>; <bold>Blue square</bold>– <italic><tp:taxon-name><tp:taxon-name-part taxon-name-part-type="genus" reg="Siderasis">S.</tp:taxon-name-part> <tp:taxon-name-part taxon-name-part-type="species" reg="spectabilis">spectabilis</tp:taxon-name-part></tp:taxon-name></italic>; <bold>Red Square</bold>– <italic><tp:taxon-name><tp:taxon-name-part taxon-name-part-type="genus" reg="Siderasis">S.</tp:taxon-name-part> <tp:taxon-name-part taxon-name-part-type="species" reg="zorzanellii">zorzanellii</tp:taxon-name-part></tp:taxon-name></italic>; <bold>BA</bold>– state of Bahia; <bold>ES</bold>– estate of Espírito Santo; <bold>RJ</bold>– estate of Rio de Janeiro.</p></caption><graphic xmlns:xlink="http://www.w3.org/1999/xlink" xlink:href="phytokeys-83-001-g002.jpg" position="float" orientation="portrait" xlink:type="simple" id="oo_144845.jpg"/></fig></tp:treatment-sec></tp:taxon-treatment>
