# Supplementary material for: Recircumscription and taxonomic revision of Siderasis, with comments on the systematics of subtribe Dichorisandrinae (Commelinaceae)
Source: PhytoKeys. 2017 Jul 13;(83):1–41. doi: 10.3897/phytokeys.83.13490 (PMC5624180; doi:10.3897/phytokeys.83.13490)
Supplement: XML Treatment for Siderasis spectabilis [file phytokeys.83.13490-treatment6.xml]

<!DOCTYPE tp:taxon-treatment
  PUBLIC "-//TaxonX//DTD Taxonomic Treatment Publishing DTD v0 20100105//EN" "tax-treatment-NSO.dtd">
<tp:taxon-treatment xmlns:tp="http://www.plazi.org/taxpub"><tp:treatment-meta><kwd-group><label>Taxon classification</label><kwd><named-content xmlns:xlink="http://www.w3.org/1999/xlink" content-type="kingdom">Plantae</named-content></kwd><kwd><named-content xmlns:xlink="http://www.w3.org/1999/xlink" content-type="order">Commelinales</named-content></kwd><kwd><named-content xmlns:xlink="http://www.w3.org/1999/xlink" content-type="family">Commelinaceae</named-content></kwd></kwd-group><mixed-citation publication-type="journal"><person-group><name><surname>Pellegrini</surname><given-names>Marco O. O.</given-names></name><name><surname>Faden</surname><given-names>Robert B.</given-names></name></person-group><article-title>Recircumscription and taxonomic revision of <italic><tp:taxon-name><tp:taxon-name-part taxon-name-part-type="genus" reg="Siderasis">Siderasis</tp:taxon-name-part></tp:taxon-name></italic>, with comments on the systematics of subtribe <tp:taxon-name><tp:taxon-name-part taxon-name-part-type="subtribe">Dichorisandrinae</tp:taxon-name-part></tp:taxon-name> (<tp:taxon-name><tp:taxon-name-part taxon-name-part-type="family">Commelinaceae</tp:taxon-name-part></tp:taxon-name>)</article-title><source>PhytoKeys</source><day>13</day><month>7</month><year>2017</year><volume>2017</volume><issue>83</issue><fpage>1</fpage><lpage>41</lpage><pub-id pub-id-type="doi">10.3897/phytokeys.83.13490</pub-id></mixed-citation></tp:treatment-meta><tp:nomenclature><label>5.</label><tp:taxon-name>
              <tp:taxon-name-part taxon-name-part-type="genus" reg="Siderasis">Siderasis</tp:taxon-name-part>
              <tp:taxon-name-part taxon-name-part-type="species" reg="spectabilis">spectabilis</tp:taxon-name-part>
              <object-id xmlns:xlink="http://www.w3.org/1999/xlink" content-type="ipni" xlink:type="simple">urn:lsid:ipni.org:names:77164155-1</object-id>
            </tp:taxon-name><tp:taxon-authority>M.Pell. &amp; Faden</tp:taxon-authority><tp:taxon-status xmlns:xlink="http://www.w3.org/1999/xlink" xlink:type="simple">sp. nov.</tp:taxon-status><xref ref-type="fig" rid="F2">Figs 2</xref><xref ref-type="fig" rid="F10">, 10</xref><xref ref-type="fig" rid="F11">, 11</xref></tp:nomenclature><tp:treatment-sec sec-type="diagnosis" id="SECID0EIWBI"><title>Diagnosis.</title><p>Very distinctive due to its vining habit, distichously-alternate leaves, blades asymmetric at base, main florescence a many-branched thyrse, with alternate cincinni, flowers zygomorphic, bisexual or staminate, stamens unequal, curved upwards, sigmoid filaments, and capsules globose and shallowly foveolate. It can be differentiated from <italic><tp:taxon-name><tp:taxon-name-part taxon-name-part-type="genus" reg="Siderasis">S.</tp:taxon-name-part> <tp:taxon-name-part taxon-name-part-type="species" reg="zorzanellii">zorzanellii</tp:taxon-name-part></tp:taxon-name></italic> by its membranous and velutine leaves, inflorescences always terminal in the secondary branches, petals dark mauve to vinaceous, rarely light pink or white, with margins ciliate with non-moniliform hairs.</p></tp:treatment-sec><tp:treatment-sec sec-type="material" id="SECID0EZWBI"><title>Type.</title><p>Brazil. Rio de Janeiro: Santa Maria Madalena, morro atrás do Horto Santos Lima (sede do Parque Estadual do Desengano), fl., 19 Jan 1957, L.E. Mello-Filho 1172 (holotype: R barcode R000103716!; isotypes: RB!, SPF!, US!).</p></tp:treatment-sec><tp:treatment-sec sec-type="description" id="SECID0E5WBI"><title>Description.</title><p>
              <bold><italic>Vines</italic></bold> ca. 0.5–3 m tall, terrestrial. <bold><italic>Roots</italic></bold> unknown. <bold><italic>Rhizomes</italic></bold> unknown. <bold><italic>Subterraneous stems</italic></bold> unknown. <bold><italic>Aerial stems</italic></bold> twining, primary stem indefinite, densely branched, internodes elongate, 2.2–6.5 cm long, green, minutely velutine on both sides, hairs hyaline to light brown; secondary branches definite, unbranched, ca. 17–25 cm long, internodes elongate, 1.1–2.3 cm long, green, minutely velutine on both sides, hairs hyaline to light brown. <bold><italic>Leaves</italic></bold> distichously-alternate, evenly distributed along the secondary branches, sessile; sheaths 0.7–2 cm long, green to vinaceous, minutely velutine, with a line of eglandular hairs opposite the leaf above, margins setose, hairs hyaline to light brown; subpetiole 1.1–3.3 mm long to inconspicuous, C-shaped in section, canaliculate, membranous, green to dark green, minutely velutine on both sides, hairs hyaline to light brown; blades 4.6–11.8 × 1.6–2.5 cm, linear elliptic or linear lanceolate or linear oblong, membranous, adaxially dark green to green, becoming dark brown when dry, abaxially light green to green, becoming greyish green to olive-green when dry, minutely velutine on both sides, hairs hyaline to light brown, base slightly asymmetric to asymmetric, cuneate to narrowly rounded, margins vinaceous, flat, minutely velutine, hairs hyaline to light brown, apex acuminate to caudate, straight; midvein conspicuous, impressed adaxially, prominent, obtuse abaxially, secondary veins (3–)4–5 pairs, slightly conspicuous on both sides, becoming more evident when dry. <bold><italic>Synflorescence</italic></bold> composed of a solitary main florescence. <bold><italic>Main florescence (inflorescence)</italic></bold> a pedunculate, many-branched thyrse, with alternate cincinni, terminal in the secondary branches; basal bract leaf-like, amplexicaulous to sheathing, sheaths 1.2–4.8 mm long, minutely velutine, margins of the sheaths densely setose, blades 3.9–6.7 × 0.5–1.1 cm, green to dark green, minutely velutine on both sides, base opaque, margins minutely velutine, apex acuminate to caudate, hairs hyaline to light brown; peduncle 1–1.3 cm long, green, minutely velutine, hairs hyaline to light brown; cincinni bract 3.2–10.6 × 0.8–1.2 mm, linear triangular, mauve to vinaceous, minutely velutine on both sides, base truncate, margin sparsely setose, apex acuminate to caudate, hairs hyaline to light brown; cincinni 14–17 per thyrse, 3–8-flowered, peduncles 1.4–7.2 mm long, light green to pink, minutely velutine, hairs hyaline to light brown, erect in fruit; bracteoles 1.8–2.2 × 0.8–1.2 mm, ovate to broadly ovate, flat, cream-colored densely covered with vinaceous to pinkish purple spots to completely mauve to vinaceous, minutely velutine on both sides or only along the midvein, base rounded, margin hyaline, sparsely ciliate, apex hyaline, acute to obtuse, hairs hyaline to light brown. <bold><italic>Flowers</italic></bold> bisexual or staminate, zygomorphic, 1–1.3 cm diameter, pedicellate; pedicel 0.5–0.7 mm long, medium to dark mauve, sparsely minutely velutine, hairs hyaline to light brown, patent and slightly elongate in fruit; floral buds 3.5–4.4 × 2.4–3.8 mm, broadly ellipsoid to broadly obovoid, vinaceous to dark vinaceous, apex truncate; sepals 4.8–5.2 × 2–2.6 mm, narrowly ovate to elliptic, cymbiform, unequal, the uppermost external, broader and shorter than the others, fleshy, vinaceous to dark vinaceous, externally sparsely minutely velutine, hairs hyaline to light brown, internally glabrous, margin hyaline, glabrous to sparsely minutely velutine, hairs hyaline, apex obtuse, slightly purple; petals 5.1–6.3 × 2.8–3.6 mm, trullate to obovate, the lowermost narrower than the others, dark mauve to vinaceous, rarely light pink or white, base cuneate, margin entire, ciliate with dark mauve, eglandular, non-moniliform, uniseriate hairs, apex obtuse to rounded; stamens 6, unequal, the anterior longer than the posterior ones, curved upwards, filaments 1.8–4.6 mm long, sigmoid, white, terminal third dark mauve, anthers 1.2–1.4 × 0.8–1 mm, anther sacs dark mauve, connectives quadrangular in the shorter stamens and rectangular in the longer, dark mauve to purple; ovary 1.7–1.9 × 1–1.4 mm, ellipsoid to broadly ellipsoid, white, velutine, hairs hyaline, style 3.2–4 mm long, curved upward at the apex, white to pink, terminal third dark mauve; stigma annular-capitate, mauve to pink, papillate. <bold><italic>Capsules</italic></bold> and <bold><italic>Seeds</italic></bold> unknown.</p></tp:treatment-sec><tp:treatment-sec sec-type="Specimens seen (paratypes)" id="SECID0E5YBI"><title>Specimens seen (paratypes).</title><p>
              <bold>BRAZIL. Rio de Janeiro</bold>: Santa Maria Madalena, morro atrás do Horto Santos Lima (sede do Parque Estadual do Desengano), fl., 19 Jan 1957, L.E. Mello-Filho 1162 (R, RB, US); fl., 19 Jan 1957, L.E. Mello-Filho 1171 (R, RB, US).</p></tp:treatment-sec><tp:treatment-sec sec-type="etymology" id="SECID0EGZBI"><title>Etymology.</title><p>The epithet means “admirable, remarkable, spectacular”, in allusion to its distinctive growth form, small flowers with a peculiar coloration, and the unique petal margins ciliate with non-moniliform hairs.</p></tp:treatment-sec><tp:treatment-sec sec-type="distribution" id="SECID0ELZBI"><title>Distribution and habitat.</title><p>
              <italic><tp:taxon-name><tp:taxon-name-part taxon-name-part-type="genus" reg="Siderasis">Siderasis</tp:taxon-name-part> <tp:taxon-name-part taxon-name-part-type="species" reg="spectabilis">spectabilis</tp:taxon-name-part></tp:taxon-name></italic> is confined to the type locality, in the native vegetation of the Horto Santos Lima (currently the headquarters of the Desengano State Park), in Santa Maria Madalena, state of Rio de Janeiro (Fig. <xref ref-type="fig" rid="F2">2</xref>). Nothing is known about this species habitat, since the original labels give no information on the area and all field expeditions to recollect this plant have been unsuccessful.</p></tp:treatment-sec><tp:treatment-sec sec-type="phenology" id="SECID0EA1BI"><title>Phenology.</title><p>Since all known collections were done on the same day, <italic><tp:taxon-name><tp:taxon-name-part taxon-name-part-type="genus" reg="Siderasis">S.</tp:taxon-name-part> <tp:taxon-name-part taxon-name-part-type="species" reg="spectabilis">spectabilis</tp:taxon-name-part></tp:taxon-name></italic> is only known to bloom during January. Fruits and seeds are unknown for this species.</p></tp:treatment-sec><tp:treatment-sec sec-type="conservation status" id="SECID0ER1BI"><title>Conservation status.</title><p>Due to the complete lack of information on the distribution, ecology and lack of any collections aside from the type specimens, according to the criteria proposed by <xref ref-type="bibr" rid="B26">IUCN (2001)</xref>, <italic><tp:taxon-name><tp:taxon-name-part taxon-name-part-type="genus" reg="Siderasis">S.</tp:taxon-name-part> <tp:taxon-name-part taxon-name-part-type="species" reg="spectabilis">spectabilis</tp:taxon-name-part></tp:taxon-name></italic> should be considered Data Deficient (DD), until new collections and data become available.</p></tp:treatment-sec><tp:treatment-sec sec-type="Affinities" id="SECID0EG2BI"><title>Affinities.</title><p>
              <italic><tp:taxon-name><tp:taxon-name-part taxon-name-part-type="genus" reg="Siderasis">Siderasis</tp:taxon-name-part> <tp:taxon-name-part taxon-name-part-type="species" reg="spectabilis">spectabilis</tp:taxon-name-part></tp:taxon-name></italic> is morphologically closely related to <italic><tp:taxon-name><tp:taxon-name-part taxon-name-part-type="genus" reg="Siderasis">S.</tp:taxon-name-part> <tp:taxon-name-part taxon-name-part-type="species" reg="zorzanellii">zorzanellii</tp:taxon-name-part></tp:taxon-name></italic>, but <italic><tp:taxon-name><tp:taxon-name-part taxon-name-part-type="genus" reg="Siderasis">S.</tp:taxon-name-part> <tp:taxon-name-part taxon-name-part-type="species" reg="spectabilis">spectabilis</tp:taxon-name-part></tp:taxon-name></italic> can be easily differentiated due to its inflorescences being always ter<!--PageBreak--><!--PageBreak-->minal in the secondary branches (<italic>vs.</italic> axillary in the primary branches or terminal in the secondary branches, in <italic><tp:taxon-name><tp:taxon-name-part taxon-name-part-type="genus" reg="Siderasis">S.</tp:taxon-name-part> <tp:taxon-name-part taxon-name-part-type="species" reg="zorzanellii">zorzanellii</tp:taxon-name-part></tp:taxon-name></italic>), and petals dark mauve to vinaceous, rarely light pink or white, and margins ciliate with non-moniliform hairs (<italic>vs.</italic> white and glabrous margins). All studied specimens were in excellent condition, and color of most organs could be easily described. Regarding color pattern in the androecium and gynoecium, <italic><tp:taxon-name><tp:taxon-name-part taxon-name-part-type="genus" reg="Siderasis">S.</tp:taxon-name-part> <tp:taxon-name-part taxon-name-part-type="species" reg="spectabilis">spectabilis</tp:taxon-name-part></tp:taxon-name></italic> is similar to <italic><tp:taxon-name><tp:taxon-name-part taxon-name-part-type="genus" reg="Siderasis">S.</tp:taxon-name-part> <tp:taxon-name-part taxon-name-part-type="species" reg="albofasciata">albofasciata</tp:taxon-name-part></tp:taxon-name></italic>. These are the only two species in the genus to present the upper third of filaments and style, and the anthers in the same color as the petals, contrasting greatly with the white base of filaments and style, and the white ovary of other species. Nevertheless, both species can be easily differentiated using vegetative or reproductive characters. One specimen (<italic>L.E. Mello-Filho 1171</italic>) is peculiar in being the only specimen with light-colored flowers. In the label, it is described by the collector as possessing white flowers. Nonetheless, while analyzing the duplicates available at R, RB, SPF and US, we noticed that a few flowers possessed pale pink pigment (particularly noticeable in the petals and stamens). We believe that these specimens might represent albino or semialbino individuals, and thus merit no taxonomic status, especially since they were collected at the same place and date as the remaining dark-flowered specimens.</p><p>
              <xref ref-type="bibr" rid="B1">Aona (2008)</xref>, in her unpublished Ph.D. thesis, lists one of the paratypes of <italic><tp:taxon-name><tp:taxon-name-part taxon-name-part-type="genus" reg="Siderasis">S.</tp:taxon-name-part> <tp:taxon-name-part taxon-name-part-type="species" reg="spectabilis">spectabilis</tp:taxon-name-part></tp:taxon-name></italic> under <italic><tp:taxon-name><tp:taxon-name-part taxon-name-part-type="genus" reg="Dichorisandra">Dichorisandra</tp:taxon-name-part> <tp:taxon-name-part taxon-name-part-type="species" reg="incurva">incurva</tp:taxon-name-part></tp:taxon-name></italic> Mart. This is justified by her due to the specimens climbing habit, decumbent apical branches, distichously-alternate and sessile leaves, inflorescence composed of a pedunculate, many-branched thyrse, with alternate cincinni, and “white” [sic] flowers. Nevertheless, <italic><tp:taxon-name><tp:taxon-name-part taxon-name-part-type="genus" reg="Siderasis">S.</tp:taxon-name-part> <tp:taxon-name-part taxon-name-part-type="species" reg="spectabilis">spectabilis</tp:taxon-name-part></tp:taxon-name></italic> can be easily differentiated by its erect inflorescences (<italic>vs.</italic> pendant to curved downwards, hence the name, in <italic><tp:taxon-name><tp:taxon-name-part taxon-name-part-type="genus" reg="Dichorisandra">D.</tp:taxon-name-part> <tp:taxon-name-part taxon-name-part-type="species" reg="incurva">incurva</tp:taxon-name-part></tp:taxon-name></italic>), <!--PageBreak-->flower buds broadly ellipsoid to broadly obovoid, with truncate apex (<italic>vs.</italic> ellipsoid, with acute apex), sepals fleshy (<italic>vs.</italic> membranous), petals dark mauve to vinaceous, rarely light pink or white, with margins ciliate with non-moniliform hairs (<italic>vs.</italic> white with glabrous margins), stamens 6, anthers dorsifixed, 3 to 4 times shorter than the filaments, dehiscent by extrorse slits, and anther sacs divergent, semicircular, and expanded connectives (<italic>vs.</italic> stamens 6 or 5 + the upper one modified into a staminode, anthers basifixed, 3 to 4 times longer than the filaments, dehiscent by introrse slits, but functionally poricidal, anthers sacs parallel, elongate, and inconspicuous connectives). All these floral characters can be easily observed with the dissection of mature flower buds in herbarium specimens. The floral morphology of <italic><tp:taxon-name><tp:taxon-name-part taxon-name-part-type="genus" reg="Dichorisandra">D.</tp:taxon-name-part> <tp:taxon-name-part taxon-name-part-type="species" reg="incurva">incurva</tp:taxon-name-part></tp:taxon-name></italic> is illustrated in Fig. <xref ref-type="fig" rid="F1">1I</xref>.</p><fig id="F10" position="float" orientation="portrait"><label>Figure 10.</label><caption><p>Holotype of <italic><tp:taxon-name><tp:taxon-name-part taxon-name-part-type="genus" reg="Siderasis">Siderasis</tp:taxon-name-part> <tp:taxon-name-part taxon-name-part-type="species" reg="spectabilis">spectabilis</tp:taxon-name-part></tp:taxon-name></italic> M.Pell. &amp; Faden. Image courtesy of the Museu Nacional, Rio de Janeiro, Brazil.</p></caption><graphic xmlns:xlink="http://www.w3.org/1999/xlink" xlink:href="phytokeys-83-001-g010.jpg" position="float" orientation="portrait" xlink:type="simple" id="oo_144857.jpg"/></fig><fig id="F11" position="float" orientation="portrait"><label>Figure 11.</label><caption><p>Line drawings of <italic><tp:taxon-name><tp:taxon-name-part taxon-name-part-type="genus" reg="Siderasis">Siderasis</tp:taxon-name-part> <tp:taxon-name-part taxon-name-part-type="species" reg="spectabilis">spectabilis</tp:taxon-name-part></tp:taxon-name></italic> M.Pell. &amp; Faden. <bold>A</bold> bracteole <bold>B</bold> front view of a bisexual flower, showing the petals ciliate with non-moniliform hairs <bold>C</bold> detail of the petal margin, showing the non-moniliform hairs <bold>D</bold> lower stamen, showing the rectangular anther connective <bold>E</bold> upper stamen, showing the quadrangular anther connective <bold>F</bold> Detail of the gynoecium, showing the velutine ovary and bent style. Line drawings by M.O.O. Pellegrini.</p></caption><graphic xmlns:xlink="http://www.w3.org/1999/xlink" xlink:href="phytokeys-83-001-g011.jpg" position="float" orientation="portrait" xlink:type="simple" id="oo_144858.jpg"/></fig></tp:treatment-sec><tp:treatment-sec><!--Section generated to contain objects referenced in tp:taxon-treatment.--><fig id="F2" position="float" orientation="portrait"><label>Figure 2.</label><caption><p>Distribution map of <italic><tp:taxon-name><tp:taxon-name-part taxon-name-part-type="genus" reg="Siderasis">Siderasis</tp:taxon-name-part></tp:taxon-name></italic> Raf. <italic>emend.</italic> M.Pell. &amp; Faden. <bold>Blue circles</bold>– <italic><tp:taxon-name><tp:taxon-name-part taxon-name-part-type="genus" reg="Siderasis">S.</tp:taxon-name-part> <tp:taxon-name-part taxon-name-part-type="species" reg="albofasciata">albofasciata</tp:taxon-name-part></tp:taxon-name></italic>; <bold>Blue triangles</bold>– <italic><tp:taxon-name><tp:taxon-name-part taxon-name-part-type="genus" reg="Siderasis">S.</tp:taxon-name-part> <tp:taxon-name-part taxon-name-part-type="species" reg="almeidae">almeidae</tp:taxon-name-part></tp:taxon-name></italic>; <bold>Red circles</bold>– <italic><tp:taxon-name><tp:taxon-name-part taxon-name-part-type="genus" reg="Siderasis">S.</tp:taxon-name-part> <tp:taxon-name-part taxon-name-part-type="species" reg="fuscata">fuscata</tp:taxon-name-part></tp:taxon-name></italic>; <bold>Red triangles</bold>– <italic><tp:taxon-name><tp:taxon-name-part taxon-name-part-type="genus" reg="Siderasis">S.</tp:taxon-name-part> <tp:taxon-name-part taxon-name-part-type="species" reg="medusoides">medusoides</tp:taxon-name-part></tp:taxon-name></italic>; <bold>Blue square</bold>– <italic><tp:taxon-name><tp:taxon-name-part taxon-name-part-type="genus" reg="Siderasis">S.</tp:taxon-name-part> <tp:taxon-name-part taxon-name-part-type="species" reg="spectabilis">spectabilis</tp:taxon-name-part></tp:taxon-name></italic>; <bold>Red Square</bold>– <italic><tp:taxon-name><tp:taxon-name-part taxon-name-part-type="genus" reg="Siderasis">S.</tp:taxon-name-part> <tp:taxon-name-part taxon-name-part-type="species" reg="zorzanellii">zorzanellii</tp:taxon-name-part></tp:taxon-name></italic>; <bold>BA</bold>– state of Bahia; <bold>ES</bold>– estate of Espírito Santo; <bold>RJ</bold>– estate of Rio de Janeiro.</p></caption><graphic xmlns:xlink="http://www.w3.org/1999/xlink" xlink:href="phytokeys-83-001-g002.jpg" position="float" orientation="portrait" xlink:type="simple" id="oo_144845.jpg"/></fig><fig id="F1" position="float" orientation="portrait"><label>Figure 1.</label><caption><p>Floral morphology of subtribe <tp:taxon-name><tp:taxon-name-part taxon-name-part-type="subtribe">Dichorisandrinae</tp:taxon-name-part></tp:taxon-name> <italic>s.l.</italic> <bold>A–C</bold> <italic><tp:taxon-name><tp:taxon-name-part taxon-name-part-type="genus" reg="Siderasis">Siderasis</tp:taxon-name-part></tp:taxon-name></italic> Raf. emend M.Pell. &amp; Faden: <bold>A</bold> <italic><tp:taxon-name><tp:taxon-name-part taxon-name-part-type="genus" reg="Siderasis">S.</tp:taxon-name-part> <tp:taxon-name-part taxon-name-part-type="species" reg="fuscata">fuscata</tp:taxon-name-part></tp:taxon-name></italic> (Lodd.) H.E.Moore <bold>B</bold> <italic><tp:taxon-name><tp:taxon-name-part taxon-name-part-type="genus" reg="Siderasis">S.</tp:taxon-name-part> <tp:taxon-name-part taxon-name-part-type="species" reg="albofasciata">albofasciata</tp:taxon-name-part></tp:taxon-name></italic> M.Pell. <bold>C</bold> <italic><tp:taxon-name><tp:taxon-name-part taxon-name-part-type="genus" reg="Siderasis">S.</tp:taxon-name-part> <tp:taxon-name-part taxon-name-part-type="species" reg="zorzanellii">zorzanellii</tp:taxon-name-part></tp:taxon-name></italic> M.Pell. &amp; Faden. <bold>D–L</bold> <italic><tp:taxon-name><tp:taxon-name-part taxon-name-part-type="genus" reg="Dichorisandra">Dichorisandra</tp:taxon-name-part></tp:taxon-name></italic> J.C.Mikan: <bold>D</bold> <italic><tp:taxon-name><tp:taxon-name-part taxon-name-part-type="genus" reg="Dichorisandra">D.</tp:taxon-name-part> <tp:taxon-name-part taxon-name-part-type="species" reg="acaulis">acaulis</tp:taxon-name-part></tp:taxon-name></italic> Cogn. <bold>E</bold> <italic><tp:taxon-name><tp:taxon-name-part taxon-name-part-type="genus" reg="Dichorisandra">D.</tp:taxon-name-part> <tp:taxon-name-part taxon-name-part-type="species" reg="hexandra">hexandra</tp:taxon-name-part></tp:taxon-name></italic> (Aubl.) C.B.Clarke <bold>F</bold> <italic><tp:taxon-name><tp:taxon-name-part taxon-name-part-type="genus" reg="Dichorisandra">D.</tp:taxon-name-part> <tp:taxon-name-part taxon-name-part-type="species" reg="thyrsiflora">thyrsiflora</tp:taxon-name-part></tp:taxon-name></italic> J.C.Mikan <bold>G</bold> <italic>D. paranaënsis</italic> D.Maia et al. <bold>H</bold> <italic><tp:taxon-name><tp:taxon-name-part taxon-name-part-type="genus" reg="Dichorisandra">D.</tp:taxon-name-part> <tp:taxon-name-part taxon-name-part-type="species" reg="nana">nana</tp:taxon-name-part></tp:taxon-name></italic> Aona &amp; M.C.E.Amaral <bold>I</bold> <italic><tp:taxon-name><tp:taxon-name-part taxon-name-part-type="genus" reg="Dichorisandra">D.</tp:taxon-name-part> <tp:taxon-name-part taxon-name-part-type="species" reg="incurva">incurva</tp:taxon-name-part></tp:taxon-name></italic> Mart. <bold>J</bold> <italic><tp:taxon-name><tp:taxon-name-part taxon-name-part-type="genus" reg="Dichorisandra">D.</tp:taxon-name-part> <tp:taxon-name-part taxon-name-part-type="species" reg="penduliflora">penduliflora</tp:taxon-name-part></tp:taxon-name></italic> Kunth <bold>K</bold> <italic><tp:taxon-name><tp:taxon-name-part taxon-name-part-type="genus" reg="Dichorisandra">D.</tp:taxon-name-part> <tp:taxon-name-part taxon-name-part-type="species" reg="sagittata">sagittata</tp:taxon-name-part></tp:taxon-name></italic> Aona &amp; M.C.E.Amaral <bold>L</bold> <italic><tp:taxon-name><tp:taxon-name-part taxon-name-part-type="genus" reg="Dichorisandra">D.</tp:taxon-name-part> <tp:taxon-name-part taxon-name-part-type="species" reg="radicalis">radicalis</tp:taxon-name-part></tp:taxon-name></italic> Nees &amp; Mart. <bold>M</bold> <italic><tp:taxon-name><tp:taxon-name-part taxon-name-part-type="genus" reg="Cochliostema">Cochliostema</tp:taxon-name-part> <tp:taxon-name-part taxon-name-part-type="species" reg="odoratissimum">odoratissimum</tp:taxon-name-part></tp:taxon-name></italic> Lem. <bold>N</bold> <italic><tp:taxon-name><tp:taxon-name-part taxon-name-part-type="genus" reg="Geogenanthus">Geogenanthus</tp:taxon-name-part> <tp:taxon-name-part taxon-name-part-type="species" reg="rhizanthus">rhizanthus</tp:taxon-name-part></tp:taxon-name></italic> (Ule) G.Brückn. <bold>O</bold> <italic><tp:taxon-name><tp:taxon-name-part taxon-name-part-type="genus" reg="Plowmanianthus">Plowmanianthus</tp:taxon-name-part> <tp:taxon-name-part taxon-name-part-type="species" reg="panamensis">panamensis</tp:taxon-name-part></tp:taxon-name></italic> Faden &amp; C.R.Hardy. Photographs <bold>A–B, D–G, J</bold> by M.O.O. Pellegrini, <bold>C</bold> by J.P.F. Zorzanelli, <bold>H</bold> by V. Bittrich, <bold>I</bold> by G.H. Shimizu, <bold>K</bold> by J.L. Costa-Lima, <bold>L</bold> by M.A.N. Coelho, <bold>M</bold> by R. Moran, <bold>N</bold> by D. Scherberich, and <bold>O</bold> by C.R. Hardy.</p></caption><graphic xmlns:xlink="http://www.w3.org/1999/xlink" xlink:href="phytokeys-83-001-g001.jpg" position="float" orientation="portrait" xlink:type="simple" id="oo_144842.jpg"/></fig></tp:treatment-sec><ref-list><ref id="B26"><mixed-citation xmlns:xlink="http://www.w3.org/1999/xlink" xlink:type="simple">
          <institution xlink:type="simple">IUCN</institution> (<year>2001</year>) The IUCN red list of threatened species, version 2010.4. IUCN Red List Unit, Cambridge, UK. <ext-link xlink:type="simple" ext-link-type="uri" xlink:href="http://www.iucnredlist.org/">http://www.iucnredlist.org/</ext-link> [accessed: 3.27.2017]</mixed-citation></ref><ref id="B1"><mixed-citation xmlns:xlink="http://www.w3.org/1999/xlink" xlink:type="simple">
          <person-group><name name-style="western"><surname>Aona</surname><given-names>LYS</given-names></name></person-group> (<year>2008</year>) Revisão taxonômica e análise cladística do gênero <italic><tp:taxon-name><tp:taxon-name-part taxon-name-part-type="genus">Dichorisandra</tp:taxon-name-part></tp:taxon-name></italic> J.C.Mikan (<tp:taxon-name><tp:taxon-name-part taxon-name-part-type="family">Commelinaceae</tp:taxon-name-part></tp:taxon-name>). PhD Thesis, Instituto de Biologia, Universidade Estadual de Campinas, Campinas, São Paulo.</mixed-citation></ref></ref-list></tp:taxon-treatment>
